# Supplementary material for: De Novo Sequencing and High-Contiguity Genome Assembly of Moniezia expansa Reveals Its Specific Fatty Acid Metabolism and Reproductive Stem Cell Regulatory Network
Source: Front Cell Infect Microbiol. 2021 Jul 6;11:693914. doi: 10.3389/fcimb.2021.693914 (PMC8291045; doi:10.3389/fcimb.2021.693914)
Supplement: Supplementary file 1 [file DataSheet_1.zip]

Archive with 2 entries (2 files):
- Supplementary material.docx
- Supplementary Table.xlsx
