# Supplementary material for: De Novo Sequencing and High-Contiguity Genome Assembly of Moniezia expansa Reveals Its Specific Fatty Acid Metabolism and Reproductive Stem Cell Regulatory Network
Source: Front Cell Infect Microbiol. 2021 Jul 6;11:693914. doi: 10.3389/fcimb.2021.693914 (PMC8291045; doi:10.3389/fcimb.2021.693914)
Supplement: Supplementary file 1 [file DataSheet_1.zip › Supplementary Table.xlsx]

## Sheet: Supplementary Table 10
S11. Metabolic pathways mapping
Gene ID	KO number	Gene description
1. Carbohydrate metabolism
Glycolysis / Gluconeogenesis [PATH:ko00010]
evm.model.Contig71.1105	K00844	HK; hexokinase [EC:2.7.1.1]
evm.model.Contig2.91	K00844	HK; hexokinase [EC:2.7.1.1]
evm.model.Contig2.77	K00844	HK; hexokinase [EC:2.7.1.1]
evm.model.Contig71.1103	K00844	HK; hexokinase [EC:2.7.1.1]
evm.model.Contig64.79	K00850	pfkA, PFK; 6-phosphofructokinase 1 [EC:2.7.1.11]
evm.model.Contig71.157	K00850	pfkA, PFK; 6-phosphofructokinase 1 [EC:2.7.1.11]
evm.model.Contig60.43	K03841	FBP, fbp; fructose-1,6-bisphosphatase I [EC:3.1.3.11]
evm.model.Contig2.111	K01623	ALDO; fructose-bisphosphate aldolase, class I [EC:4.1.2.13]
evm.model.Contig70.298	K01623	ALDO; fructose-bisphosphate aldolase, class I [EC:4.1.2.13]
evm.model.Contig71.1058	K01623	ALDO; fructose-bisphosphate aldolase, class I [EC:4.1.2.13]
evm.model.Contig62.200	K01803	TPI, tpiA; triosephosphate isomerase (TIM) [EC:5.3.1.1]
evm.model.Contig512.63	K00134	GAPDH, gapA; glyceraldehyde 3-phosphate dehydrogenase [EC:1.2.1.12]
evm.model.Contig51.170	K00134	GAPDH, gapA; glyceraldehyde 3-phosphate dehydrogenase [EC:1.2.1.12]
evm.model.Contig82.266	K00134	GAPDH, gapA; glyceraldehyde 3-phosphate dehydrogenase [EC:1.2.1.12]
evm.model.Contig85.6	K00927	PGK, pgk; phosphoglycerate kinase [EC:2.7.2.3]
evm.model.Contig69.586	K00927	PGK, pgk; phosphoglycerate kinase [EC:2.7.2.3]
evm.model.Contig71.1035.1	K01834	PGAM, gpmA; 2,3-bisphosphoglycerate-dependent phosphoglycerate mutase [EC:5.4.2.11]	fera
evm.model.Contig71.1036	K01834	PGAM, gpmA; 2,3-bisphosphoglycerate-dependent phosphoglycerate mutase [EC:5.4.2.11]
evm.model.Contig75.219	K01834	PGAM, gpmA; 2,3-bisphosphoglycerate-dependent phosphoglycerate mutase [EC:5.4.2.11]
evm.model.Contig78.122	K01689	ENO, eno; enolase [EC:4.2.1.11]
evm.model.Contig85.4	K01689	ENO, eno; enolase [EC:4.2.1.11]
evm.model.Contig61.119	K01689	ENO, eno; enolase [EC:4.2.1.11]
evm.model.Contig52.464	K01689	ENO, eno; enolase [EC:4.2.1.11]
evm.model.Contig112.13	K01689	ENO, eno; enolase [EC:4.2.1.11]
evm.model.Contig277.5	K01689	ENO, eno; enolase [EC:4.2.1.11]
evm.model.Contig297.3	K00873	PK, pyk; pyruvate kinase [EC:2.7.1.40]
evm.model.Contig69.64	K00873	PK, pyk; pyruvate kinase [EC:2.7.1.40]
evm.model.Contig69.515	K00873	PK, pyk; pyruvate kinase [EC:2.7.1.40]
evm.model.Contig69.383	K00873	PK, pyk; pyruvate kinase [EC:2.7.1.40]
evm.model.Contig69.384	K00873	PK, pyk; pyruvate kinase [EC:2.7.1.40]
evm.model.Contig70.131	K00873	PK, pyk; pyruvate kinase [EC:2.7.1.40]
evm.model.Contig346.100	K00161	PDHA, pdhA; pyruvate dehydrogenase E1 component alpha subunit [EC:1.2.4.1]
evm.model.Contig2.169	K00162	PDHB, pdhB; pyruvate dehydrogenase E1 component beta subunit [EC:1.2.4.1]
evm.model.Contig63.291	K00627	DLAT, aceF, pdhC; pyruvate dehydrogenase E2 component (dihydrolipoamide acetyltransferase) [EC:2.3.1.12]
evm.model.Contig63.275	K00627	DLAT, aceF, pdhC; pyruvate dehydrogenase E2 component (dihydrolipoamide acetyltransferase) [EC:2.3.1.12]
evm.model.Contig60.82	K00627	DLAT, aceF, pdhC; pyruvate dehydrogenase E2 component (dihydrolipoamide acetyltransferase) [EC:2.3.1.12]
evm.model.Contig71.411	K00382	DLD, lpd, pdhD; dihydrolipoamide dehydrogenase [EC:1.8.1.4]
evm.model.Contig64.123	K00016	LDH, ldh; L-lactate dehydrogenase [EC:1.1.1.27]
evm.model.Contig63.217	K00016	LDH, ldh; L-lactate dehydrogenase [EC:1.1.1.27]
evm.model.Contig85.1	K00016	LDH, ldh; L-lactate dehydrogenase [EC:1.1.1.27]
evm.model.Contig51.244	K00002	AKR1A1, adh; alcohol dehydrogenase (NADP+) [EC:1.1.1.2]
evm.model.Contig62.130	K00128	ALDH; aldehyde dehydrogenase (NAD+) [EC:1.2.1.3]
evm.model.Contig63.220	K00128	ALDH; aldehyde dehydrogenase (NAD+) [EC:1.2.1.3]
evm.model.Contig112.40	K00128	ALDH; aldehyde dehydrogenase (NAD+) [EC:1.2.1.3]
evm.model.Contig112.1	K00128	ALDH; aldehyde dehydrogenase (NAD+) [EC:1.2.1.3]
evm.model.Contig346.31	K00129	E1.2.1.5; aldehyde dehydrogenase (NAD(P)+) [EC:1.2.1.5]
evm.model.Contig71.208	K01895	ACSS, acs; acetyl-CoA synthetase [EC:6.2.1.1]
evm.model.Contig92.107	K01835	pgm; phosphoglucomutase [EC:5.4.2.2]
evm.model.Contig92.106	K01835	pgm; phosphoglucomutase [EC:5.4.2.2]
evm.model.Contig51.129	K15779	PGM2; phosphoglucomutase / phosphopentomutase [EC:5.4.2.2 5.4.2.7]
evm.model.Contig2.46	K01084	G6PC; glucose-6-phosphatase [EC:3.1.3.9]
evm.model.Contig62.80	K08074	ADPGK; ADP-dependent glucokinase [EC:2.7.1.147]
evm.model.Contig69.369.1	K03103	MINPP1; multiple inositol-polyphosphate phosphatase / 2,3-bisphosphoglycerate 3-phosphatase [EC:3.1.3.62 3.1.3.80]
evm.model.Contig60.27	K01596	E4.1.1.32, pckA, PCK; phosphoenolpyruvate carboxykinase (GTP) [EC:4.1.1.32]
Glycolysis / Gluconeogenesis [PATH:ko00010]
Pentose phosphate pathway [PATH:ko00030]
evm.model.Contig64.79	K01810	GPI, pgi; glucose-6-phosphate isomerase [EC:5.3.1.9]
evm.model.Contig71.157	K01810	GPI, pgi; glucose-6-phosphate isomerase [EC:5.3.1.9]
evm.model.Contig51.309	K00036	G6PD, zwf; glucose-6-phosphate 1-dehydrogenase [EC:1.1.1.49 1.1.1.363]
evm.model.Contig82.125	K01057	PGLS, pgl, devB; 6-phosphogluconolactonase [EC:3.1.1.31]
evm.model.Contig71.568	K00033	PGD, gnd, gntZ; 6-phosphogluconate dehydrogenase [EC:1.1.1.44 1.1.1.343]
evm.model.Contig71.567	K00033	PGD, gnd, gntZ; 6-phosphogluconate dehydrogenase [EC:1.1.1.44 1.1.1.343]
evm.model.Contig71.50	K01783	rpe, RPE; ribulose-phosphate 3-epimerase [EC:5.1.3.1]
evm.model.Contig51.39	K00615	E2.2.1.1, tktA, tktB; transketolase [EC:2.2.1.1]
evm.model.Contig78.126	K00616	E2.2.1.2, talA, talB; transaldolase [EC:2.2.1.2]
evm.model.Contig71.1266	K01807	rpiA; ribose 5-phosphate isomerase A [EC:5.3.1.6]
evm.model.Contig71.1267	K01807	rpiA; ribose 5-phosphate isomerase A [EC:5.3.1.6]
evm.model.Contig52.291	K01619	deoC, DERA; deoxyribose-phosphate aldolase [EC:4.1.2.4]
evm.model.Contig71.627	K00852	rbsK, RBKS; ribokinase [EC:2.7.1.15]
evm.model.Contig71.628	K00852	rbsK, RBKS; ribokinase [EC:2.7.1.15]
evm.model.Contig92.107	K01835	pgm; phosphoglucomutase [EC:5.4.2.2]
evm.model.Contig92.106	K01835	pgm; phosphoglucomutase [EC:5.4.2.2]
evm.model.Contig51.129	K15779	PGM2; phosphoglucomutase / phosphopentomutase [EC:5.4.2.2 5.4.2.7]
evm.model.Contig71.1082	K00948	PRPS, prsA; ribose-phosphate pyrophosphokinase [EC:2.7.6.1]
evm.model.Contig71.1082	K00851	E2.7.1.12, gntK, idnK; gluconokinase [EC:2.7.1.12]
evm.model.Contig2.111	K01623	ALDO; fructose-bisphosphate aldolase, class I [EC:4.1.2.13]
evm.model.Contig70.298	K01623	ALDO; fructose-bisphosphate aldolase, class I [EC:4.1.2.13]
evm.model.Contig71.1058	K01623	ALDO; fructose-bisphosphate aldolase, class I [EC:4.1.2.13]
evm.model.Contig60.43	K03841	FBP, fbp; fructose-1,6-bisphosphatase I [EC:3.1.3.11]
evm.model.Contig64.79	K00850	pfkA, PFK; 6-phosphofructokinase 1 [EC:2.7.1.11]
evm.model.Contig71.157	K00850	pfkA, PFK; 6-phosphofructokinase 1 [EC:2.7.1.11]
Inositol phosphate metabolism [PATH:ko00562]
evm.model.Contig75.145	K00914	PIK3C3, VPS34; phosphatidylinositol 3-kinase [EC:2.7.1.137]
evm.model.Contig70.56	K18081	MTMR1_2; myotubularin-related protein 1/2 [EC:3.1.3.64 3.1.3.95]
evm.model.Contig69.644	K18082	MTMR3_4, ZFYVE10_11; myotubularin-related protein 3/4 [EC:3.1.3.48 3.1.3.643.1.3.95]
evm.model.Contig69.348	K18083	MTMR6_7_8; myotubularin-related protein 6/7/8 [EC:3.1.3.64 3.1.3.95]
evm.model.Contig75.216.1	K00888	PI4KA; phosphatidylinositol 4-kinase A [EC:2.7.1.67]
evm.model.Contig60.202	K19801	PI4KB; phosphatidylinositol 4-kinase B [EC:2.7.1.67]
evm.model.Contig92.52.1	K13711	PI4K2; phosphatidylinositol 4-kinase type 2 [EC:2.7.1.67]
evm.model.Contig71.1246.1	K00889	PIP5K; 1-phosphatidylinositol-4-phosphate 5-kinase [EC:2.7.1.68]
evm.model.Contig70.123.2	K00889	PIP5K; 1-phosphatidylinositol-4-phosphate 5-kinase [EC:2.7.1.68]
evm.model.Contig71.1206	K01099	INPP5B_F; inositol polyphosphate 5-phosphatase INPP5B/F [EC:3.1.3.36]
evm.model.Contig82.119	K01099	INPP5B_F; inositol polyphosphate 5-phosphatase INPP5B/F [EC:3.1.3.36]
evm.model.Contig493.99	K01099	INPP5B_F; inositol polyphosphate 5-phosphatase INPP5B/F [EC:3.1.3.36]
evm.model.Contig61.31	K00922	PIK3CA_B_D; phosphatidylinositol-4,5-bisphosphate 3-kinase catalytic subunitalpha/beta/delta [EC:2.7.1.153]
evm.model.Contig91.42	K01110	PTEN; phosphatidylinositol-3,4,5-trisphosphate 3-phosphatase and dual-specificity protein phosphatase PTEN [EC:3.1.3.16 3.1.3.48 3.1.3.67]
evm.model.Contig51.368	K00923	PIK3C2; phosphatidylinositol-4-phosphate 3-kinase [EC:2.7.1.154]
evm.model.Contig51.359	K01109	INPP4; inositol polyphosphate-4-phosphatase [EC:3.1.3.66]
evm.model.Contig71.1230	K00921	PIKFYVE, FAB1; 1-phosphatidylinositol-3-phosphate 5-kinase [EC:2.7.1.150]
evm.model.Contig52.308	K00921	PIKFYVE, FAB1; 1-phosphatidylinositol-3-phosphate 5-kinase [EC:2.7.1.150]
evm.model.Contig75.112.1	K00920	PIP4K2; 1-phosphatidylinositol-5-phosphate 4-kinase [EC:2.7.1.149]
evm.model.Contig75.187	K05858	PLCB; phosphatidylinositol phospholipase C, beta [EC:3.1.4.11]
evm.model.Contig82.24	K01092	E3.1.3.25, IMPA, suhB; myo-inositol-1(or 4)-monophosphatase [EC:3.1.3.25]
evm.model.Contig63.95	K15759	IMPAD1, IMPA3; inositol monophosphatase 3 [EC:3.1.3.25 3.1.3.7]
evm.model.Contig51.21	K00999	CDIPT; CDP-diacylglycerol--inositol 3-phosphatidyltransferase [EC:2.7.8.11]
evm.model.Contig71.619	K01106	E3.1.3.56; inositol-1,4,5-trisphosphate 5-phosphatase [EC:3.1.3.56]
evm.model.Contig78.58.3	K01106	E3.1.3.56; inositol-1,4,5-trisphosphate 5-phosphatase [EC:3.1.3.56]
evm.model.Contig69.369.1	K03103	MINPP1; multiple inositol-polyphosphate phosphatase / 2,3-bisphosphoglycerate 3-phosphatase [EC:3.1.3.62 3.1.3.80]
evm.model.Contig512.169	K00913	ITPK1; inositol-1,3,4-trisphosphate 5/6-kinase / inositol-tetrakisphosphate1-kinase [EC:2.7.1.159 2.7.1.134]
evm.model.Contig78.73	K00915	IPMK, IPK2; inositol-polyphosphate multikinase [EC:2.7.1.140 2.7.1.151]
evm.model.Contig52.237	K00915	IPMK, IPK2; inositol-polyphosphate multikinase [EC:2.7.1.140 2.7.1.151]
evm.model.Contig62.200	K01803	TPI, tpiA; triosephosphate isomerase (TIM) [EC:5.3.1.1]
2. Energy metabolism
Oxidative phosphorylation [PATH:ko00190]
evm.model.Contig69.17.2	K03935	NDUFS2; NADH dehydrogenase (ubiquinone) Fe-S protein 2 [EC:7.1.1.2 1.6.99.3]
evm.model.Contig1.110	K03936	NDUFS3; NADH dehydrogenase (ubiquinone) Fe-S protein 3 [EC:7.1.1.2 1.6.99.3]
evm.model.Contig63.307	K03937	NDUFS4; NADH dehydrogenase (ubiquinone) Fe-S protein 4
evm.model.Contig82.199	K03938	NDUFS5; NADH dehydrogenase (ubiquinone) Fe-S protein 5
evm.model.Contig82.381	K03939	NDUFS6; NADH dehydrogenase (ubiquinone) Fe-S protein 6
evm.model.Contig92.69	K03940	NDUFS7; NADH dehydrogenase (ubiquinone) Fe-S protein 7 [EC:7.1.1.2 1.6.99.3]
evm.model.Contig71.550	K03941	NDUFS8; NADH dehydrogenase (ubiquinone) Fe-S protein 8 [EC:7.1.1.2 1.6.99.3]
evm.model.Contig82.284	K03942	NDUFV1; NADH dehydrogenase (ubiquinone) flavoprotein 1 [EC:7.1.1.2 1.6.99.3]
evm.model.Contig60.216	K03943	NDUFV2; NADH dehydrogenase (ubiquinone) flavoprotein 2 [EC:7.1.1.2 1.6.99.3]
evm.model.Contig71.1335	K03946	NDUFA2; NADH dehydrogenase (ubiquinone) 1 alpha subcomplex subunit 2
evm.model.Contig70.282	K03949	NDUFA5; NADH dehydrogenase (ubiquinone) 1 alpha subcomplex subunit 5
evm.model.Contig71.1392	K03950	NDUFA6; NADH dehydrogenase (ubiquinone) 1 alpha subcomplex subunit 6
evm.model.Contig70.183	K03952	NDUFA8; NADH dehydrogenase (ubiquinone) 1 alpha subcomplex subunit 8
evm.model.Contig71.335	K03953	NDUFA9; NADH dehydrogenase (ubiquinone) 1 alpha subcomplex subunit 9
evm.model.Contig2.38	K03954	NDUFA10; NADH dehydrogenase (ubiquinone) 1 alpha subcomplex subunit 10
evm.model.Contig60.254	K03955	NDUFAB1; NADH dehydrogenase (ubiquinone) 1 alpha/beta subcomplex 1
evm.model.Contig69.145	K11353	NDUFA13; NADH dehydrogenase (ubiquinone) 1 alpha subcomplex subunit 13
evm.model.Contig71.512	K03959	NDUFB3; NADH dehydrogenase (ubiquinone) 1 beta subcomplex subunit 3
evm.model.Contig82.585	K03960	NDUFB4; NADH dehydrogenase (ubiquinone) 1 beta subcomplex subunit 4
evm.model.Contig63.301	K03962	NDUFB6; NADH dehydrogenase (ubiquinone) 1 beta subcomplex subunit 6
evm.model.Contig79.139	K03963	NDUFB7; NADH dehydrogenase (ubiquinone) 1 beta subcomplex subunit 7
evm.model.Contig82.634	K03965	NDUFB9; NADH dehydrogenase (ubiquinone) 1 beta subcomplex subunit 9
evm.model.Contig82.326	K00234	SDHA, SDH1; succinate dehydrogenase (ubiquinone) flavoprotein subunit [EC:1.3.5.1]
evm.model.Contig70.143	K00234	SDHA, SDH1; succinate dehydrogenase (ubiquinone) flavoprotein subunit [EC:1.3.5.1]
evm.model.Contig62.195	K00235	SDHB, SDH2; succinate dehydrogenase (ubiquinone) iron-sulfur subunit [EC:1.3.5.1]
evm.model.Contig62.197	K00235	SDHB, SDH2; succinate dehydrogenase (ubiquinone) iron-sulfur subunit [EC:1.3.5.1]
evm.model.Contig70.292	K00236	SDHC, SDH3; succinate dehydrogenase (ubiquinone) cytochrome b560 subunit
evm.model.Contig82.334	K00411	UQCRFS1, RIP1, petA; ubiquinol-cytochrome c reductase iron-sulfur subunit [EC:7.1.1.8]
evm.model.Contig4.56	K00413	CYC1, CYT1, petC; ubiquinol-cytochrome c reductase cytochrome c1 subunit
evm.model.Contig52.340	K00415	QCR2, UQCRC2; ubiquinol-cytochrome c reductase core subunit 2
evm.model.Contig82.530	K00417	QCR7, UQCRB; ubiquinol-cytochrome c reductase subunit 7
evm.model.Contig52.148	K02257	COX10, ctaB, cyoE; heme o synthase [EC:2.5.1.141]
evm.model.Contig82.443.3	K02263	COX4; cytochrome c oxidase subunit 4
evm.model.Contig75.371	K02264	COX5A; cytochrome c oxidase subunit 5a
evm.model.Contig61.64.1	K02265	COX5B; cytochrome c oxidase subunit 5b
evm.model.Contig71.1370	K02267	COX6B; cytochrome c oxidase subunit 6b
evm.model.Contig68.7.2	K02258	COX11, ctaG; cytochrome c oxidase assembly protein subunit 11
evm.model.Contig493.68	K02258	COX11, ctaG; cytochrome c oxidase assembly protein subunit 11
evm.model.Contig82.14	K02259	COX15, ctaA; cytochrome c oxidase assembly protein subunit 15
evm.model.Contig82.17	K02259	COX15, ctaA; cytochrome c oxidase assembly protein subunit 15
evm.model.Contig69.165	K02260	COX17; cytochrome c oxidase assembly protein subunit 17
evm.model.Contig361.2	K02111	ATPF1A, atpA; F-type H+/Na+-transporting ATPase subunit alpha [EC:7.1.2.2 7.2.2.1]
evm.model.Contig69.16	K02132	ATPeF1A, ATP5A1, ATP1; F-type H+-transporting ATPase subunit alpha
evm.model.Contig361.3	K02133	ATPeF1B, ATP5B, ATP2; F-type H+-transporting ATPase subunit beta [EC:7.1.2.2]
evm.model.Contig75.330	K02133	ATPeF1B, ATP5B, ATP2; F-type H+-transporting ATPase subunit beta [EC:7.1.2.2]
evm.model.Contig213.7	K02136	ATPeF1G, ATP5C1, ATP3; F-type H+-transporting ATPase subunit gamma
evm.model.Contig63.99	K02134	ATPeF1D, ATP5D, ATP16; F-type H+-transporting ATPase subunit delta
evm.model.Contig78.15	K02137	ATPeF0O, ATP5O, ATP5; F-type H+-transporting ATPase subunit O
evm.model.Contig78.59	K02127	ATPeF0B, ATP5F1, ATP4; F-type H+-transporting ATPase subunit b
evm.model.Contig69.243	K02128	ATPeF0C, ATP5G, ATP9; F-type H+-transporting ATPase subunit c
evm.model.Contig82.356	K02138	ATPeF0D, ATP5H, ATP7; F-type H+-transporting ATPase subunit d
evm.model.Contig71.705	K02129	ATPeF0E, ATP5I; F-type H+-transporting ATPase subunit e
evm.model.Contig51.385	K02130	ATPeF0F, ATP5J2; F-type H+-transporting ATPase subunit f
evm.model.Contig4.42	K02131	ATPeF0F6, ATP5J; F-type H+-transporting ATPase subunit 6
evm.model.Contig52.395	K02145	ATPeV1A, ATP6A; V-type H+-transporting ATPase subunit A [EC:7.1.2.2]
evm.model.Contig69.385	K02147	ATPeV1B, ATP6B; V-type H+-transporting ATPase subunit B
evm.model.Contig52.634	K02148	ATPeV1C, ATP6C; V-type H+-transporting ATPase subunit C
evm.model.Contig2.227	K02149	ATPeV1D, ATP6M; V-type H+-transporting ATPase subunit D
evm.model.Contig82.444	K02150	ATPeV1E, ATP6E; V-type H+-transporting ATPase subunit E
evm.model.Contig52.215	K02150	ATPeV1E, ATP6E; V-type H+-transporting ATPase subunit E
evm.model.Contig52.18	K02150	ATPeV1E, ATP6E; V-type H+-transporting ATPase subunit E
evm.model.Contig75.401	K02151	ATPeV1F, ATP6S14; V-type H+-transporting ATPase subunit F
evm.model.Contig71.900	K02152	ATPeV1G, ATP6G; V-type H+-transporting ATPase subunit G
evm.model.Contig82.56	K02152	ATPeV1G, ATP6G; V-type H+-transporting ATPase subunit G
evm.model.Contig60.140	K02144	ATPeV1H; V-type H+-transporting ATPase subunit H
evm.model.Contig51.508	K02154	ATPeV0A, ATP6N; V-type H+-transporting ATPase subunit a
evm.model.Contig346.88	K02154	ATPeV0A, ATP6N; V-type H+-transporting ATPase subunit a
evm.model.Contig71.671	K02155	ATPeV0C, ATP6L; V-type H+-transporting ATPase 16kDa proteolipid subunit
evm.model.Contig69.134	K02155	ATPeV0C, ATP6L; V-type H+-transporting ATPase 16kDa proteolipid subunit
evm.model.Contig52.37	K03661	ATPeV0B, ATP6F; V-type H+-transporting ATPase 21kDa proteolipid subunit
evm.model.Contig63.139	K02146	ATPeV0D, ATP6D; V-type H+-transporting ATPase subunit d
evm.model.Contig52.258	K03662	ATPeVS1, ATP6S1; V-type H+-transporting ATPase S1 subunit
evm.model.Contig82.86	K01507	ppa; inorganic pyrophosphatase [EC:3.6.1.1]
3.Lipid metabolism
Synthesis and degradation of ketone bodies [PATH:ko00072]
evm.model.Contig346.24	K01641	hydroxymethylglutaryl-CoA synthase [EC:2.3.3.10]
evm.model.Contig2.229	K00626	atoB; acetyl-CoA C-acetyltransferase [EC:2.3.1.9]
Steroid biosynthesis [PATH:ko00100]
evm.model.Contig51.82	K12298	CEL; bile salt-stimulated lipase [EC:3.1.1.3 3.1.1.13]
evm.model.Contig63.146	K00637	SOAT; sterol O-acyltransferase [EC:2.3.1.26]
evm.model.Contig75.444	K00223	ERG4; Delta24(24(1))-sterol reductase [EC:1.3.1.71]
Steroid hormone biosynthesis [PATH:ko00140]
evm.model.Contig64.94	K10251	HSD17B12, KAR, IFA38; 17beta-estradiol 17-dehydrogenase / very-long-chain 3-oxoacyl
Glycerolipid metabolism [PATH:ko00561]
evm.model.Contig62.130	K00128	ALDH; aldehyde dehydrogenase (NAD+) [EC:1.2.1.3]
evm.model.Contig63.220	K00128	ALDH; aldehyde dehydrogenase (NAD+) [EC:1.2.1.3]
evm.model.Contig112.40	K00128	ALDH; aldehyde dehydrogenase (NAD+) [EC:1.2.1.3]
evm.model.Contig112.1	K00128	ALDH; aldehyde dehydrogenase (NAD+) [EC:1.2.1.3]
evm.model.Contig78.77	K00011	AKR1B; aldehyde reductase [EC:1.1.1.21]
evm.model.Contig78.90	K00011	AKR1B; aldehyde reductase [EC:1.1.1.21]
evm.model.Contig78.82	K00011	AKR1B; aldehyde reductase [EC:1.1.1.21]
evm.model.Contig62.17	K00011	AKR1B; aldehyde reductase [EC:1.1.1.21]
evm.model.Contig71.103	K00011	AKR1B; aldehyde reductase [EC:1.1.1.21]
evm.model.Contig51.244	K00002	AKR1A1, adh; alcohol dehydrogenase (NADP+) [EC:1.1.1.2]
evm.model.Contig52.467	K00864	glpK, GK; glycerol kinase [EC:2.7.1.30]
evm.model.Contig71.1118	K13506	GPAT3_4, AGPAT9, AGPAT6; glycerol-3-phosphate O-acyltransferase 3/4 [EC:2.3.1.15]
evm.model.Contig512.243	K13506	GPAT3_4, AGPAT9, AGPAT6; glycerol-3-phosphate O-acyltransferase 3/4 [EC:2.3.1.15]
evm.model.Contig51.564	K13509	AGPAT1_2; lysophosphatidate acyltransferase [EC:2.3.1.51]
evm.model.Contig51.559	K13509	AGPAT1_2; lysophosphatidate acyltransferase [EC:2.3.1.51]
evm.model.Contig51.561	K13509	AGPAT1_2; lysophosphatidate acyltransferase [EC:2.3.1.51]
evm.model.Contig82.184	K19007	AGPAT5; lysophosphatidiate acyltransferase [EC:2.3.1.51]
evm.model.Contig96.91	K13513	LCLAT1, AGPAT8; lysocardiolipin and lysophospholipid acyltransferase [EC:2.3.1.- 2.3.1.-]
evm.model.Contig2.243.3	K13517	MBOAT1_2; lysophospholipid acyltransferase 1/2 [EC:2.3.1.51 2.3.1.-]
evm.model.Contig60.34	K13517	MBOAT1_2; lysophospholipid acyltransferase 1/2 [EC:2.3.1.51 2.3.1.-]
evm.model.Contig69.325	K13517	MBOAT1_2; lysophospholipid acyltransferase 1/2 [EC:2.3.1.51 2.3.1.-]
evm.model.Contig64.121	K01080	PLPP1_2_3; phosphatidate phosphatase [EC:3.1.3.4]
evm.model.Contig346.22	K01080	PLPP1_2_3; phosphatidate phosphatase [EC:3.1.3.4]
evm.model.Contig71.1306	K15728	LPIN; phosphatidate phosphatase LPIN [EC:3.1.3.4]
evm.model.Contig69.231	K00901	dgkA, DGK; diacylglycerol kinase (ATP) [EC:2.7.1.107]
evm.model.Contig70.101	K00901	dgkA, DGK; diacylglycerol kinase (ATP) [EC:2.7.1.107]
evm.model.Contig70.75	K00901	dgkA, DGK; diacylglycerol kinase (ATP) [EC:2.7.1.107]
evm.model.Contig51.82	K12298	CEL; bile salt-stimulated lipase [EC:3.1.1.3 3.1.1.13]
evm.model.Contig71.131	K16816	PNPLA2, ATGL; patatin-like phospholipase domain-containing protein 2 [EC:3.1.1.3]
evm.model.Contig71.132	K16816	PNPLA2, ATGL; patatin-like phospholipase domain-containing protein 2 [EC:3.1.1.3]
evm.model.Contig69.257	K09881	AGK; acylglycerol kinase [EC:2.7.1.94]
evm.model.Contig60.147	K01189	GLA; alpha-galactosidase [EC:3.2.1.22]
evm.model.Contig60.148	K01189	GLA; alpha-galactosidase [EC:3.2.1.22]
evm.model.Contig60.149	K01189	GLA; alpha-galactosidase [EC:3.2.1.22]
Glycerophospholipid metabolism [PATH:ko00564]
evm.model.Contig91.29.3	K00006	GPD1; glycerol-3-phosphate dehydrogenase (NAD+) [EC:1.1.1.8]
evm.model.Contig82.567	K00006	GPD1; glycerol-3-phosphate dehydrogenase (NAD+) [EC:1.1.1.8]
evm.model.Contig346.67.1	K00006	GPD1; glycerol-3-phosphate dehydrogenase (NAD+) [EC:1.1.1.8]
evm.model.Contig70.179	K00111	glpA, glpD; glycerol-3-phosphate dehydrogenase [EC:1.1.5.3]
evm.model.Contig71.1118	K13506	GPAT3_4, AGPAT9, AGPAT6; glycerol-3-phosphate O-acyltransferase 3/4 [EC:2.3.1.15]
evm.model.Contig512.243	K13509	AGPAT1_2; lysophosphatidate acyltransferase [EC:2.3.1.51]
evm.model.Contig82.184	K19007	AGPAT5; lysophosphatidiate acyltransferase [EC:2.3.1.51]
evm.model.Contig96.91	K13513	LCLAT1, AGPAT8; lysocardiolipin and lysophospholipid acyltransferase [EC:2.3.1.- 2.3.1.-]
evm.model.Contig2.243.3	K13517	MBOAT1_2; lysophospholipid acyltransferase 1/2 [EC:2.3.1.51 2.3.1.-]
evm.model.Contig60.34	K13517	MBOAT1_2; lysophospholipid acyltransferase 1/2 [EC:2.3.1.51 2.3.1.-]
evm.model.Contig69.325	K13517	MBOAT1_2; lysophospholipid acyltransferase 1/2 [EC:2.3.1.51 2.3.1.-]
evm.model.Contig64.121	K01080	PLPP1_2_3; phosphatidate phosphatase [EC:3.1.3.4]
evm.model.Contig346.22	K01080	PLPP1_2_3; phosphatidate phosphatase [EC:3.1.3.4]
evm.model.Contig71.1306	K15728	LPIN; phosphatidate phosphatase LPIN [EC:3.1.3.4]
evm.model.Contig69.231	K00901	dgkA, DGK; diacylglycerol kinase (ATP) [EC:2.7.1.107]
evm.model.Contig70.101	K00901	dgkA, DGK; diacylglycerol kinase (ATP) [EC:2.7.1.107]
evm.model.Contig70.75	K00901	dgkA, DGK; diacylglycerol kinase (ATP) [EC:2.7.1.107]
evm.model.Contig512.87	K00994	CHPT1, CPT1; diacylglycerol cholinephosphotransferase [EC:2.7.8.2]
evm.model.Contig88.91	K01115	PLD1_2; phospholipase D1/2 [EC:3.1.4.4]
evm.model.Contig79.88	K16860	PLD3_4; phospholipase D3/4 [EC:3.1.4.4]
evm.model.Contig71.1184.6	K16342	PLA2G4, CPLA2; cytosolic phospholipase A2 [EC:3.1.1.4]
evm.model.Contig96.125	K16343	PLA2G6, IPLA2; calcium-independent phospholipase A2 [EC:3.1.1.4]
evm.model.Contig63.227	K13510	LPCAT1_2; lysophosphatidylcholine acyltransferase / lyso-PAF acetyltransferase [EC:2.3.-]
evm.model.Contig75.462	K13515	LPCAT3, MBOAT5; lysophospholipid acyltransferase 5 [EC:2.3.1.23 2.3.1.-]
evm.model.Contig346.115	K06129	LYPLA3; lysophospholipase III [EC:3.1.1.5]
evm.model.Contig96.277	K06130	LYPLA2; lysophospholipase II [EC:3.1.1.5]
evm.model.Contig82.468	K06130	LYPLA2; lysophospholipase II [EC:3.1.1.5]
evm.model.Contig79.13.1	K14676	NTE, NRE; lysophospholipid hydrolase [EC:3.1.1.5]
evm.model.Contig68.60	K18695	GPCPD1; glycerophosphocholine phosphodiesterase GPCPD1 [EC:3.1.4.2]
evm.model.Contig213.6	K18696	GDE1; glycerophosphodiester phosphodiesterase [EC:3.1.4.46]
evm.model.Contig82.363	K00623	CHAT; choline O-acetyltransferase [EC:2.3.1.6]
evm.model.Contig69.403	K01049	ACHE; acetylcholinesterase [EC:3.1.1.7]
evm.model.Contig92.118	K01049	ACHE; acetylcholinesterase [EC:3.1.1.7]
evm.model.Contig70.87	K14156	CHK; choline/ethanolamine kinase [EC:2.7.1.32 2.7.1.82]
evm.model.Contig71.355	K00968	PCYT1; choline-phosphate cytidylyltransferase [EC:2.7.7.15]
evm.model.Contig82.28.2	K00993	EPT1; ethanolaminephosphotransferase [EC:2.7.8.1]
evm.model.Contig4.43	K00894	ETNK, EKI; ethanolamine kinase [EC:2.7.1.82]
evm.model.Contig489.14	K00967	PCYT2; ethanolamine-phosphate cytidylyltransferase [EC:2.7.7.14]
evm.model.Contig52.60	K00981	E2.7.7.41, CDS1, CDS2, cdsA; phosphatidate cytidylyltransferase [EC:2.7.7.41]
evm.model.Contig60.150	K08729	PTDSS1; phosphatidylserine synthase 1 [EC:2.7.8.-]
evm.model.Contig51.326	K01613	psd, PISD; phosphatidylserine decarboxylase [EC:4.1.1.65]
evm.model.Contig63.35	K01613	psd, PISD; phosphatidylserine decarboxylase [EC:4.1.1.65]
evm.model.Contig64.91	K00995	pgsA, PGS1; CDP-diacylglycerol---glycerol-3-phosphate 3-phosphatidyltransferase [EC:2.7.8.5]
evm.model.Contig82.219.2	K08744	CRLS; cardiolipin synthase (CMP-forming) [EC:2.7.8.41]
evm.model.Contig75.212	K13511	TAZ; monolysocardiolipin acyltransferase [EC:2.3.1.-]
evm.model.Contig51.21	K00999	CDIPT; CDP-diacylglycerol--inositol 3-phosphatidyltransferase [EC:2.7.8.11]
evm.model.Contig96.340	K13516	MBOAT7; lysophospholipid acyltransferase 7 [EC:2.3.1.-]
evm.model.Contig96.341	K13516	MBOAT7; lysophospholipid acyltransferase 7 [EC:2.3.1.-]
evm.model.Contig96.342	K13516	MBOAT7; lysophospholipid acyltransferase 7 [EC:2.3.1.-]
Ether lipid metabolism [PATH:ko00565]
evm.model.Contig64.121	K01080	PLPP1_2_3; phosphatidate phosphatase [EC:3.1.3.4]
evm.model.Contig346.22	K01080	PLPP1_2_3; phosphatidate phosphatase [EC:3.1.3.4]
evm.model.Contig82.28.2	K00993	EPT1; ethanolaminephosphotransferase [EC:2.7.8.1]
evm.model.Contig512.87	K00994	CHPT1, CPT1; diacylglycerol cholinephosphotransferase [EC:2.7.8.2]
evm.model.Contig71.1184.6	K16342	PLA2G4, CPLA2; cytosolic phospholipase A2 [EC:3.1.1.4]
evm.model.Contig96.125	K16343	PLA2G6, IPLA2; calcium-independent phospholipase A2 [EC:3.1.1.4]
evm.model.Contig69.279	K08743	ENPP6; ectonucleotide pyrophosphatase/phosphodiesterase family member 6 [EC:3.1.4.-]
evm.model.Contig88.91	K01115	PLD1_2; phospholipase D1/2 [EC:3.1.4.4]
evm.model.Contig79.88	K16860	PLD3_4; phospholipase D3/4 [EC:3.1.4.4]
evm.model.Contig63.227	K13510	LPCAT1_2; lysophosphatidylcholine acyltransferase / lyso-PAF acetyltransferase [EC:2.3.1.23 2.3.1.67]
evm.model.Contig2.175	K16794	PAFAH1B1, LIS1; platelet-activating factor acetylhydrolase IB subunit alpha
evm.model.Contig51.276	K16795	PAFAH1B2_3; platelet-activating factor acetylhydrolase IB subunit beta/gamma[EC:3.1.1.47]
Sphingolipid metabolism [PATH:ko00600]
evm.model.Contig1.73	K00654	SPT; serine palmitoyltransferase [EC:2.3.1.50]
evm.model.Contig79.141	K00654	SPT; serine palmitoyltransferase [EC:2.3.1.50]
evm.model.Contig51.237	K04708	E1.1.1.102; 3-dehydrosphinganine reductase [EC:1.1.1.102]
evm.model.Contig71.1274	K04710	CERS; ceramide synthetase [EC:2.3.1.24]
evm.model.Contig69.162	K04710	CERS; ceramide synthetase [EC:2.3.1.24]
evm.model.Contig91.36	K12349	ASAH2; neutral ceramidase [EC:3.5.1.23]
evm.model.Contig96.47	K12349	ASAH2; neutral ceramidase [EC:3.5.1.23]
evm.model.Contig60.221	K04712	DEGS; sphingolipid 4-desaturase/C4-monooxygenase [EC:1.14.19.17 1.14.18.5]
evm.model.Contig512.164	K04714	SGMS; shingomyelin synthase [EC:2.7.8.27]
evm.model.Contig96.365	K12351	SMPD2; sphingomyelin phosphodiesterase 2 [EC:3.1.4.12]
evm.model.Contig82.282	K12351	SMPD2; sphingomyelin phosphodiesterase 2 [EC:3.1.4.12]
evm.model.Contig82.373	K12351	SMPD2; sphingomyelin phosphodiesterase 2 [EC:3.1.4.12]
evm.model.Contig82.372	K12351	SMPD2; sphingomyelin phosphodiesterase 2 [EC:3.1.4.12]
evm.model.Contig68.52	K12351	SMPD2; sphingomyelin phosphodiesterase 2 [EC:3.1.4.12]
evm.model.Contig68.53	K12351	SMPD2; sphingomyelin phosphodiesterase 2 [EC:3.1.4.12]
evm.model.Contig69.142	K12351	SMPD2; sphingomyelin phosphodiesterase 2 [EC:3.1.4.12]
evm.model.Contig69.107	K12351	SMPD2; sphingomyelin phosphodiesterase 2 [EC:3.1.4.12]
evm.model.Contig71.661	K04715	E2.7.1.138, CERK; ceramide kinase [EC:2.7.1.138]
evm.model.Contig71.662	K04715	E2.7.1.138, CERK; ceramide kinase [EC:2.7.1.138]
evm.model.Contig64.121	K01080	PLPP1_2_3; phosphatidate phosphatase [EC:3.1.3.4]
evm.model.Contig346.22	K01080	PLPP1_2_3; phosphatidate phosphatase [EC:3.1.3.4]
evm.model.Contig277.13	K04718	SPHK; sphingosine kinase [EC:2.7.1.91]
evm.model.Contig96.180	K01634	SGPL1, DPL1; sphinganine-1-phosphate aldolase [EC:4.1.2.27]
evm.model.Contig64.126.1	K01634	SGPL1, DPL1; sphinganine-1-phosphate aldolase [EC:4.1.2.27]
evm.model.Contig61.105	K01634	SGPL1, DPL1; sphinganine-1-phosphate aldolase [EC:4.1.2.27]
evm.model.Contig75.36	K00720	UGCG; ceramide glucosyltransferase [EC:2.4.1.80]
evm.model.Contig71.165	K17108	GBA2; non-lysosomal glucosylceramidase [EC:3.2.1.45]
evm.model.Contig75.35	K17108	GBA2; non-lysosomal glucosylceramidase [EC:3.2.1.45]
evm.model.Contig75.453	K12309	GLB1, ELNR1; beta-galactosidase [EC:3.2.1.23]
evm.model.Contig60.147	K01189	GLA; alpha-galactosidase [EC:3.2.1.22]
evm.model.Contig60.148	K01189	GLA; alpha-galactosidase [EC:3.2.1.22]
evm.model.Contig60.149	K01189	GLA; alpha-galactosidase [EC:3.2.1.22]
Arachidonic acid metabolism [PATH:ko00590]
evm.model.Contig71.1184.6	K16342	PLA2G4, CPLA2; cytosolic phospholipase A2 [EC:3.1.1.4]
evm.model.Contig96.125	K16343	PLA2G6, IPLA2; calcium-independent phospholipase A2 [EC:3.1.1.4]
evm.model.Contig69.202	K15730	PTGES3; cytosolic prostaglandin-E synthase [EC:5.3.99.3]
evm.model.Contig61.65	K00079	CBR1; carbonyl reductase 1 [EC:1.1.1.184 1.1.1.189 1.1.1.197]
evm.model.Contig61.67	K00079	CBR1; carbonyl reductase 1 [EC:1.1.1.184 1.1.1.189 1.1.1.197]
evm.model.Contig213.10	K00079	CBR1; carbonyl reductase 1 [EC:1.1.1.184 1.1.1.189 1.1.1.197]
evm.model.Contig71.691	K15717	prostamide/prostaglandin F2alpha synthase [EC:1.11.1.20]
evm.model.Contig96.226	K04097	HPGDS; prostaglandin-H2 D-isomerase / glutathione transferase [EC:5.3.99.2 2.5.1.18]
evm.model.Contig82.565	K04097	HPGDS; prostaglandin-H2 D-isomerase / glutathione transferase [EC:5.3.99.2 2.5.1.18]
evm.model.Contig51.341	K00461	ALOX5; arachidonate 5-lipoxygenase [EC:1.13.11.34]
evm.model.Contig70.238	K01254	LTA4H; leukotriene-A4 hydrolase [EC:3.3.2.6]
evm.model.Contig75.343	K18592	GGT1_5, CD224; gamma-glutamyltranspeptidase / glutathione hydrolase / leukotriene-C4 hydrolase [EC:2.3.2.2 3.4.19.13 3.4.19.14]
evm.model.Contig82.621	K00432	gpx; glutathione peroxidase [EC:1.11.1.9]
Linoleic acid metabolism [PATH:ko00591]
evm.model.Contig71.1184.6	K16342	PLA2G4, CPLA2; cytosolic phospholipase A2 [EC:3.1.1.4]
evm.model.Contig96.125	K16343	PLA2G6, IPLA2; calcium-independent phospholipase A2 [EC:3.1.1.4]
alpha-Linolenic acid metabolism [PATH:ko00592]
evm.model.Contig71.1184.6	K16342	PLA2G4, CPLA2; cytosolic phospholipase A2 [EC:3.1.1.4]
evm.model.Contig96.125	K16343	PLA2G6, IPLA2; calcium-independent phospholipase A2 [EC:3.1.1.4]
Biosynthesis of unsaturated fatty acids [PATH:ko01040]
evm.model.Contig60.208	K10250	ELOVL7; elongation of very long chain fatty acids protein 7 [EC:2.3.1.199]
evm.model.Contig60.84	K10250	ELOVL7; elongation of very long chain fatty acids protein 7 [EC:2.3.1.199]
evm.model.Contig64.94	K10251	HSD17B12, KAR, IFA38; 17beta-estradiol 17-dehydrogenase / very-long-chain 3-oxoacyl-CoA reductase [EC:1.1.1.62 1.1.1.330]
evm.model.Contig346.18	K10251	HSD17B12, KAR, IFA38; 17beta-estradiol 17-dehydrogenase / very-long-chain 3-oxoacyl-CoA reductase [EC:1.1.1.62 1.1.1.330]
evm.model.Contig64.70	K10703	HACD, PHS1, PAS2; very-long-chain (3R)-3-hydroxyacyl-CoA dehydratase [EC:4.2.1.134]
evm.model.Contig69.195	K10703	HACD, PHS1, PAS2; very-long-chain (3R)-3-hydroxyacyl-CoA dehydratase [EC:4.2.1.134]
evm.model.Contig78.43	K10258	TER, TSC13, CER10; very-long-chain enoyl-CoA reductase [EC:1.3.1.93]
4. Nucleotide metabolism
Purine metabolism [PATH:ko00230]
evm.model.Contig75.49	K13988	NUDT9; ADP-ribose pyrophosphatase [EC:3.6.1.13]
evm.model.Contig92.107	K01835	pgm; phosphoglucomutase [EC:5.4.2.2]
evm.model.Contig92.106	K01835	pgm; phosphoglucomutase [EC:5.4.2.2]
evm.model.Contig51.129	K15779	PGM2; phosphoglucomutase / phosphopentomutase [EC:5.4.2.2 5.4.2.7]
evm.model.Contig71.1082	K00948	PRPS, prsA; ribose-phosphate pyrophosphokinase [EC:2.7.6.1]
evm.model.Contig82.486	K01756	purB, ADSL; adenylosuccinate lyase [EC:4.3.2.2]
evm.model.Contig82.487	K01756	purB, ADSL; adenylosuccinate lyase [EC:4.3.2.2]
evm.model.Contig203.1	K00759	APRT, apt; adenine phosphoribosyltransferase [EC:2.4.2.7]
evm.model.Contig82.605	K00759	APRT, apt; adenine phosphoribosyltransferase [EC:2.4.2.7]
evm.model.Contig182.2	K00759	APRT, apt; adenine phosphoribosyltransferase [EC:2.4.2.7]
evm.model.Contig78.106	K01081	E3.1.3.5; 5'-nucleotidase [EC:3.1.3.5]
evm.model.Contig78.104	K01081	E3.1.3.5; 5'-nucleotidase [EC:3.1.3.5]
evm.model.Contig51.364.7	K01081	E3.1.3.5; 5'-nucleotidase [EC:3.1.3.5]
evm.model.Contig69.563	K01081	E3.1.3.5; 5'-nucleotidase [EC:3.1.3.5]
evm.model.Contig52.177	K03783	punA, PNP; purine-nucleoside phosphorylase [EC:2.4.2.1]
evm.model.Contig71.313	K00760	hprT, hpt, HPRT1; hypoxanthine phosphoribosyltransferase [EC:2.4.2.8]
evm.model.Contig71.312	K00760	hprT, hpt, HPRT1; hypoxanthine phosphoribosyltransferase [EC:2.4.2.8]
evm.model.Contig51.284	K00088	IMPDH, guaB; IMP dehydrogenase [EC:1.1.1.205]
evm.model.Contig82.138	K00940	ndk, NME; nucleoside-diphosphate kinase [EC:2.7.4.6]
evm.model.Contig52.20.4	K00940	ndk, NME; nucleoside-diphosphate kinase [EC:2.7.4.6]
evm.model.Contig52.230	K00940	ndk, NME; nucleoside-diphosphate kinase [EC:2.7.4.6]
evm.model.Contig112.8	K00940	ndk, NME; nucleoside-diphosphate kinase [EC:2.7.4.6]
evm.model.Contig82.469	K18533	AK9; adenylate/nucleoside-diphosphate kinase [EC:2.7.4.3 2.7.4.6]
evm.model.Contig71.118	K01510	ENTPD1_3_8, CD39; apyrase [EC:3.6.1.5]
evm.model.Contig63.167.2	K12305	ENTPD4, LALP70; ectonucleoside triphosphate diphosphohydrolase 4 [EC:3.6.1.6]
evm.model.Contig91.1	K01511	ENTPD5_6; ectonucleoside triphosphate diphosphohydrolase 5/6 [EC:3.6.1.6]
evm.model.Contig71.1404	K01519	ITPA; inosine triphosphate pyrophosphatase [EC:3.6.1.-]
evm.model.Contig61.55	K00106	XDH; xanthine dehydrogenase/oxidase [EC:1.17.1.4 1.17.3.2]
evm.model.Contig71.1142	K01951	guaA, GMPS; GMP synthase (glutamine-hydrolysing) [EC:6.3.5.2]
evm.model.Contig64.28	K01487	E3.5.4.3, guaD; guanine deaminase [EC:3.5.4.3]
evm.model.Contig69.497	K00942	E2.7.4.8, gmk; guanylate kinase [EC:2.7.4.8]
evm.model.Contig69.316	K00942	E2.7.4.8, gmk; guanylate kinase [EC:2.7.4.8]
evm.model.Contig52.554.1	K00942	E2.7.4.8, gmk; guanylate kinase [EC:2.7.4.8]
evm.model.Contig297.3	K00873	PK, pyk; pyruvate kinase [EC:2.7.1.40]
evm.model.Contig69.64	K00873	PK, pyk; pyruvate kinase [EC:2.7.1.40]
evm.model.Contig69.515	K00873	PK, pyk; pyruvate kinase [EC:2.7.1.40]
evm.model.Contig69.383	K00873	PK, pyk; pyruvate kinase [EC:2.7.1.40]
evm.model.Contig69.384	K00873	PK, pyk; pyruvate kinase [EC:2.7.1.40]
evm.model.Contig70.131	K00873	PK, pyk; pyruvate kinase [EC:2.7.1.40]
evm.model.Contig71.163	K10807	RRM1; ribonucleoside-diphosphate reductase subunit M1 [EC:1.17.4.1]
evm.model.Contig71.603.1	K10807	RRM1; ribonucleoside-diphosphate reductase subunit M1 [EC:1.17.4.1]
evm.model.Contig82.201	K10808	RRM2; ribonucleoside-diphosphate reductase subunit M2 [EC:1.17.4.1]
evm.model.Contig69.238	K01514	PRUNE, PPX1; exopolyphosphatase [EC:3.6.1.11]
evm.model.Contig60.109	K08041	ADCY1; adenylate cyclase 1 [EC:4.6.1.1]
evm.model.Contig96.166	K08049	ADCY9; adenylate cyclase 9 [EC:4.6.1.1]
evm.model.Contig71.509	K08049	ADCY9; adenylate cyclase 9 [EC:4.6.1.1]
evm.model.Contig51.108	K08049	ADCY9; adenylate cyclase 9 [EC:4.6.1.1]
evm.model.Contig70.106	K08049	ADCY9; adenylate cyclase 9 [EC:4.6.1.1]
evm.model.Contig71.1279	K12322	GUCY2F; guanylate cyclase 2F [EC:4.6.1.2]
evm.model.Contig96.35	K12322	GUCY2F; guanylate cyclase 2F [EC:4.6.1.2]
evm.model.Contig70.252	K12323	ANPRA, NPR1; atrial natriuretic peptide receptor A [EC:4.6.1.2]
evm.model.Contig70.251	K12323	ANPRA, NPR1; atrial natriuretic peptide receptor A [EC:4.6.1.2]
evm.model.Contig493.16	K12323	ANPRA, NPR1; atrial natriuretic peptide receptor A [EC:4.6.1.2]
evm.model.Contig2.165	K13755	PDE1; calcium/calmodulin-dependent 3',5'-cyclic nucleotide phosphodiesterase[EC:3.1.4.17]
evm.model.Contig60.231	K13755	PDE1; calcium/calmodulin-dependent 3',5'-cyclic nucleotide phosphodiesterase[EC:3.1.4.17]
evm.model.Contig62.38	K13298	PDE11; dual 3',5'-cyclic-AMP and -GMP phosphodiesterase 11 [EC:3.1.4.17 3.1.4.35]
evm.model.Contig69.294	K01939	purA, ADSS; adenylosuccinate synthase [EC:6.3.4.4]
evm.model.Contig75.478.2	K01490	AMPD; AMP deaminase [EC:3.5.4.6]
evm.model.Contig61.94	K01488	add, ADA; adenosine deaminase [EC:3.5.4.4]
evm.model.Contig71.444	K00939	adk, AK; adenylate kinase [EC:2.7.4.3]
evm.model.Contig71.372	K00939	adk, AK; adenylate kinase [EC:2.7.4.3]
evm.model.Contig51.227	K00939	adk, AK; adenylate kinase [EC:2.7.4.3]
evm.model.Contig51.527	K00939	adk, AK; adenylate kinase [EC:2.7.4.3]
evm.model.Contig82.333	K00939	adk, AK; adenylate kinase [EC:2.7.4.3]
evm.model.Contig82.357	K00939	adk, AK; adenylate kinase [EC:2.7.4.3]
evm.model.Contig61.188	K00939	adk, AK; adenylate kinase [EC:2.7.4.3]
evm.model.Contig71.779	K18532	AK6, FAP7; adenylate kinase [EC:2.7.4.3]
evm.model.Contig82.546	K01509	ENTPD2; adenosinetriphosphatase [EC:3.6.1.3]
evm.model.Contig61.58	K13293	PDE4; cAMP-specific phosphodiesterase 4 [EC:3.1.4.53]
evm.model.Contig52.289	K13293	PDE4; cAMP-specific phosphodiesterase 4 [EC:3.1.4.53]
evm.model.Contig52.480	K01522	FHIT; bis(5'-adenosyl)-triphosphatase [EC:3.6.1.29]
evm.model.Contig96.95	K00988	APA1_2; sulfate adenylyltransferase (ADP) / ATP adenylyltransferase [EC:2.7.7.5 2.7.7.53]
evm.model.Contig52.494	K13811	PAPSS; 3'-phosphoadenosine 5'-phosphosulfate synthase [EC:2.7.7.4 2.7.1.25]
Pyrimidine metabolism [PATH:ko00240]
evm.model.Contig75.83	K13421	UMPS; uridine monophosphate synthetase [EC:2.4.2.10 4.1.1.23]
evm.model.Contig71.1420.1	K13800	CMPK1, UMPK; UMP-CMP kinase [EC:2.7.4.14]
evm.model.Contig82.138	K00940	ndk, NME; nucleoside-diphosphate kinase [EC:2.7.4.6]
evm.model.Contig52.20.4	K00940	ndk, NME; nucleoside-diphosphate kinase [EC:2.7.4.6]
evm.model.Contig52.230	K00940	ndk, NME; nucleoside-diphosphate kinase [EC:2.7.4.6]
evm.model.Contig112.8	K00940	ndk, NME; nucleoside-diphosphate kinase [EC:2.7.4.6]
evm.model.Contig82.469	K18533	AK9; adenylate/nucleoside-diphosphate kinase [EC:2.7.4.3 2.7.4.6]
evm.model.Contig71.118	K01510	ENTPD1_3_8, CD39; apyrase [EC:3.6.1.5]
evm.model.Contig63.167.2	K12305	ENTPD4, LALP70; ectonucleoside triphosphate diphosphohydrolase 4 [EC:3.6.1.6]
evm.model.Contig91.1	K01511	ENTPD5_6; ectonucleoside triphosphate diphosphohydrolase 5/6 [EC:3.6.1.6]
evm.model.Contig71.592	K01937	pyrG, CTPS; CTP synthase [EC:6.3.4.2]
evm.model.Contig81.7	K01937	pyrG, CTPS; CTP synthase [EC:6.3.4.2]
evm.model.Contig82.640	K00876	udk, UCK; uridine kinase [EC:2.7.1.48]
evm.model.Contig75.173_evm.model.Contig75.174	K00876	udk, UCK; uridine kinase [EC:2.7.1.48]
evm.model.Contig78.106	K01081	E3.1.3.5; 5'-nucleotidase [EC:3.1.3.5]
evm.model.Contig78.104	K01081	E3.1.3.5; 5'-nucleotidase [EC:3.1.3.5]
evm.model.Contig51.364.7	K01081	E3.1.3.5; 5'-nucleotidase [EC:3.1.3.5]
evm.model.Contig69.563	K01081	E3.1.3.5; 5'-nucleotidase [EC:3.1.3.5]
evm.model.Contig92.132	K00757	udp, UPP; uridine phosphorylase [EC:2.4.2.3]
evm.model.Contig297.2	K00761	upp, UPRT; uracil phosphoribosyltransferase [EC:2.4.2.9]
evm.model.Contig69.419	K00207	DPYD; dihydropyrimidine dehydrogenase (NADP+) [EC:1.3.1.2]
evm.model.Contig92.21	K01464	DPYS, dht, hydA; dihydropyrimidinase [EC:3.5.2.2]
evm.model.Contig92.20	K01464	DPYS, dht, hydA; dihydropyrimidinase [EC:3.5.2.2]
evm.model.Contig96.169	K01431	UPB1, pydC; beta-ureidopropionase [EC:3.5.1.6]
evm.model.Contig71.163	K10807	RRM1; ribonucleoside-diphosphate reductase subunit M1 [EC:1.17.4.1]
evm.model.Contig71.603.1	K10807	RRM1; ribonucleoside-diphosphate reductase subunit M1 [EC:1.17.4.1]
evm.model.Contig82.201	K10808	RRM2; ribonucleoside-diphosphate reductase subunit M2 [EC:1.17.4.1]
evm.model.Contig499.1	K01520	dut, DUT; dUTP pyrophosphatase [EC:3.6.1.23]
evm.model.Contig469.2	K01520	dut, DUT; dUTP pyrophosphatase [EC:3.6.1.23]
evm.model.Contig427.1	K01520	dut, DUT; dUTP pyrophosphatase [EC:3.6.1.23]
evm.model.Contig552.1	K01520	dut, DUT; dUTP pyrophosphatase [EC:3.6.1.23]
evm.model.Contig51.471	K00560	thyA, TYMS; thymidylate synthase [EC:2.1.1.45]
evm.model.Contig71.1117	K01489	cdd, CDA; cytidine deaminase [EC:3.5.4.5]
evm.model.Contig71.1114	K01489	cdd, CDA; cytidine deaminase [EC:3.5.4.5]
evm.model.Contig297.4	K00758	deoA, TYMP; thymidine phosphorylase [EC:2.4.2.4]
evm.model.Contig64.21	K00758	deoA, TYMP; thymidine phosphorylase [EC:2.4.2.4]
evm.model.Contig52.177	K03783	punA, PNP; purine-nucleoside phosphorylase [EC:2.4.2.1]
evm.model.Contig82.288	K01493	comEB; dCMP deaminase [EC:3.5.4.12]
evm.model.Contig82.287	K01493	comEB; dCMP deaminase [EC:3.5.4.12]
evm.model.Contig71.328	K00943	tmk, DTYMK; dTMP kinase [EC:2.7.4.9]
evm.model.Contig69.517	K16330	pseudouridylate synthase / pseudouridine kinase [EC:4.2.1.70 2.7.1.83]
5. Amino acid metabolism
Alanine, aspartate and glutamate metabolism [PATH:ko00250]
evm.model.Contig71.24	K14454	GOT1; aspartate aminotransferase, cytoplasmic [EC:2.6.1.1]
evm.model.Contig52.81.2	K14455	GOT2; aspartate aminotransferase, mitochondrial [EC:2.6.1.1]
evm.model.Contig1.116	K01953	asnB, ASNS; asparagine synthase (glutamine-hydrolysing) [EC:6.3.5.4]
evm.model.Contig78.14	K13566	NIT2, yafV; omega-amidase [EC:3.5.1.3]
evm.model.Contig96.211	K00814	GPT, ALT; alanine transaminase [EC:2.6.1.2]
evm.model.Contig60.110	K00814	GPT, ALT; alanine transaminase [EC:2.6.1.2]
evm.model.Contig69.294	K01939	purA, ADSS; adenylosuccinate synthase [EC:6.3.4.4]
evm.model.Contig82.486	K01756	purB, ADSL; adenylosuccinate lyase [EC:4.3.2.2]
evm.model.Contig82.487	K01756	purB, ADSL; adenylosuccinate lyase [EC:4.3.2.2]
evm.model.Contig79.72	K00139	ALDH5A1; succinate-semialdehyde dehydrogenase [EC:1.2.1.24]
evm.model.Contig61.59	K00264	GLT1; glutamate synthase (NADH) [EC:1.4.1.14]
evm.model.Contig346.90	K00261	GLUD1_2, gdhA; glutamate dehydrogenase (NAD(P)+) [EC:1.4.1.3]
evm.model.Contig71.710	K00294	E1.2.1.88; 1-pyrroline-5-carboxylate dehydrogenase [EC:1.2.1.88]
evm.model.Contig2.203	K01915	glnA, GLUL; glutamine synthetase [EC:6.3.1.2]
evm.model.Contig2.204	K01915	glnA, GLUL; glutamine synthetase [EC:6.3.1.2]
evm.model.Contig78.147	K00820	glmS, GFPT; glucosamine---fructose-6-phosphate aminotransferase (isomerizing) [EC:2.6.1.16]
Glycine, serine and threonine metabolism [PATH:ko00260]
evm.model.Contig1.20	K00600	glyA, SHMT; glycine hydroxymethyltransferase [EC:2.1.2.1]
evm.model.Contig112.2	K00600	glyA, SHMT; glycine hydroxymethyltransferase [EC:2.1.2.1]
evm.model.Contig79.90	K00049	GRHPR; glyoxylate/hydroxypyruvate reductase [EC:1.1.1.79 1.1.1.81]
evm.model.Contig71.1035.1	K01834	PGAM, gpmA; 2,3-bisphosphoglycerate-dependent phosphoglycerate mutase [EC:5.4.2.11]	fera
evm.model.Contig71.1036	K01834	PGAM, gpmA; 2,3-bisphosphoglycerate-dependent phosphoglycerate mutase [EC:5.4.2.11]
evm.model.Contig75.219	K01834	PGAM, gpmA; 2,3-bisphosphoglycerate-dependent phosphoglycerate mutase [EC:5.4.2.11]
evm.model.Contig69.232.2	K01079	serB, PSPH; phosphoserine phosphatase [EC:3.1.3.3]
evm.model.Contig69.229	K01079	serB, PSPH; phosphoserine phosphatase [EC:3.1.3.3]
evm.model.Contig71.1169	K00643	E2.3.1.37, ALAS; 5-aminolevulinate synthase [EC:2.3.1.37]
evm.model.Contig71.411	K00382	DLD, lpd, pdhD; dihydrolipoamide dehydrogenase [EC:1.8.1.4]
evm.model.Contig82.551	K02437	gcvH, GCSH; glycine cleavage system H protein
evm.model.Contig92.152	K01697	CBS; cystathionine beta-synthase [EC:4.2.1.22]
evm.model.Contig346.41	K01758	CTH; cystathionine gamma-lyase [EC:4.4.1.1]
evm.model.Contig51.377	K17989	SDS, SDH, CHA1; L-serine/L-threonine ammonia-lyase [EC:4.3.1.17 4.3.1.19]
Cysteine and methionine metabolism [PATH:ko00270]
evm.model.Contig346.41	K01758	CTH; cystathionine gamma-lyase [EC:4.4.1.1]
evm.model.Contig62.202	K00816	CCBL; kynurenine---oxoglutarate transaminase / cysteine-S-conjugate beta-lyase / glutamine---phenylpyruvate transaminase [EC:2.6.1.7 4.4.1.13 2.6.1.64]
evm.model.Contig92.152	K01697	CBS; cystathionine beta-synthase [EC:4.2.1.22]
evm.model.Contig512.168	K00547	mmuM, BHMT2; homocysteine S-methyltransferase [EC:2.1.1.10]
evm.model.Contig52.446	K00789	metK; S-adenosylmethionine synthetase [EC:2.5.1.6]
evm.model.Contig112.30	K00789	metK; S-adenosylmethionine synthetase [EC:2.5.1.6]
evm.model.Contig69.53	K01611	speD, AMD1; S-adenosylmethionine decarboxylase [EC:4.1.1.50]
evm.model.Contig96.153	K00797	speE, SRM; spermidine synthase [EC:2.5.1.16]
evm.model.Contig64.109	K00772	mtaP, MTAP; 5'-methylthioadenosine phosphorylase [EC:2.4.2.28]
evm.model.Contig71.1137	K17398	DNMT3A; DNA (cytosine-5)-methyltransferase 3A [EC:2.1.1.37]
evm.model.Contig82.526	K01251	E3.3.1.1, ahcY; adenosylhomocysteinase [EC:3.3.1.1]
evm.model.Contig75.210	K11204	GCLC; glutamate--cysteine ligase catalytic subunit [EC:6.3.2.2]
evm.model.Contig71.867	K11205	GCLM; glutamate--cysteine ligase regulatory subunit
evm.model.Contig82.424	K01920	gshB; glutathione synthase [EC:6.3.2.3]
evm.model.Contig346.109	K01920	gshB; glutathione synthase [EC:6.3.2.3]
evm.model.Contig69.31	K01920	gshB; glutathione synthase [EC:6.3.2.3]
evm.model.Contig71.24	K14454	GOT1; aspartate aminotransferase, cytoplasmic [EC:2.6.1.1]
evm.model.Contig52.81.2	K14455	GOT2; aspartate aminotransferase, mitochondrial [EC:2.6.1.1]
evm.model.Contig64.123	K00016	LDH, ldh; L-lactate dehydrogenase [EC:1.1.1.27]
evm.model.Contig63.217	K00016	LDH, ldh; L-lactate dehydrogenase [EC:1.1.1.27]
evm.model.Contig85.1	K00016	LDH, ldh; L-lactate dehydrogenase [EC:1.1.1.27]
evm.model.Contig71.909	K00025	MDH1; malate dehydrogenase [EC:1.1.1.37]
evm.model.Contig62.33	K00025	MDH1; malate dehydrogenase [EC:1.1.1.37]
evm.model.Contig62.205	K00025	MDH1; malate dehydrogenase [EC:1.1.1.37]
evm.model.Contig71.1269	K00026	MDH2; malate dehydrogenase [EC:1.1.1.37]
evm.model.Contig71.1268	K00026	MDH2; malate dehydrogenase [EC:1.1.1.37]
evm.model.Contig51.377	K17989	SDS, SDH, CHA1; L-serine/L-threonine ammonia-lyase [EC:4.3.1.17 4.3.1.19]
Valine, leucine and isoleucine degradation [PATH:ko00280]
evm.model.Contig71.411	K00382	DLD, lpd, pdhD; dihydrolipoamide dehydrogenase [EC:1.8.1.4]
evm.model.Contig82.436	K07511	ECHS1; enoyl-CoA hydratase [EC:4.2.1.17]
evm.model.Contig63.154	K00022	HADH; 3-hydroxyacyl-CoA dehydrogenase [EC:1.1.1.35]
evm.model.Contig75.234	K08683	HSD17B10; 3-hydroxyacyl-CoA dehydrogenase / 3-hydroxy-2-methylbutyryl-CoA dehydrogenase[EC:1.1.1.35 1.1.1.178]
evm.model.Contig61.114	K01965	PCCA, pccA; propionyl-CoA carboxylase alpha chain [EC:6.4.1.3]
evm.model.Contig96.57	K01966	PCCB, pccB; propionyl-CoA carboxylase beta chain [EC:6.4.1.3 2.1.3.15]
evm.model.Contig62.130	K00128	ALDH; aldehyde dehydrogenase (NAD+) [EC:1.2.1.3]
evm.model.Contig63.220	K00128	ALDH; aldehyde dehydrogenase (NAD+) [EC:1.2.1.3]
evm.model.Contig112.40	K00128	ALDH; aldehyde dehydrogenase (NAD+) [EC:1.2.1.3]
evm.model.Contig112.1	K00128	ALDH; aldehyde dehydrogenase (NAD+) [EC:1.2.1.3]
evm.model.Contig2.229	K00626	E2.3.1.9, atoB; acetyl-CoA C-acetyltransferase [EC:2.3.1.9]
evm.model.Contig346.24	K01641	E2.3.3.10; hydroxymethylglutaryl-CoA synthase [EC:2.3.3.10]
Valine, leucine and isoleucine biosynthesis [PATH:ko00290]
evm.model.Contig51.377	K17989	SDS, SDH, CHA1; L-serine/L-threonine ammonia-lyase [EC:4.3.1.17 4.3.1.19]
evm.model.Contig512.8	K01653	E2.2.1.6S, ilvH, ilvN; acetolactate synthase I/III small subunit [EC:2.2.1.6]
Lysine biosynthesis [PATH:ko00300]
Lysine degradation [PATH:ko00310]
evm.model.Contig71.607	K00658	DLST, sucB; 2-oxoglutarate dehydrogenase E2 component (dihydrolipoamide succinyltransferase) [EC:2.3.1.61]
evm.model.Contig71.604	K00658	DLST, sucB; 2-oxoglutarate dehydrogenase E2 component (dihydrolipoamide succinyltransferase) [EC:2.3.1.61]
evm.model.Contig71.411	K00382	DLD, lpd, pdhD; dihydrolipoamide dehydrogenase [EC:1.8.1.4]
evm.model.Contig82.436	K07511	ECHS1; enoyl-CoA hydratase [EC:4.2.1.17]
evm.model.Contig63.154	K00022	HADH; 3-hydroxyacyl-CoA dehydrogenase [EC:1.1.1.35]
evm.model.Contig2.229	K00626	E2.3.1.9, atoB; acetyl-CoA C-acetyltransferase [EC:2.3.1.9]
evm.model.Contig4.48	K06101	ASH1L; histone-lysine N-methyltransferase ASH1L [EC:2.1.1.43]
evm.model.Contig52.566	K11427	DOT1L, DOT1; histone-lysine N-methyltransferase, H3 lysine-79 specific [EC:2.1.1.43]
evm.model.Contig70.100	K09186	MLL1; histone-lysine N-methyltransferase MLL1 [EC:2.1.1.43]
evm.model.Contig71.964	K09188	MLL3; histone-lysine N-methyltransferase MLL3 [EC:2.1.1.43]
evm.model.Contig2.105	K09188	MLL3; histone-lysine N-methyltransferase MLL3 [EC:2.1.1.43]
evm.model.Contig512.159	K09189	MLL5; histone-lysine N-methyltransferase MLL5 [EC:2.1.1.43]
evm.model.Contig71.952	K11424	WHSC1, MMSET, NSD2; histone-lysine N-methyltransferase NSD2 [EC:2.1.1.43]
evm.model.Contig51.100	K11422	SETD1, SET1; histone-lysine N-methyltransferase SETD1 [EC:2.1.1.43]
evm.model.Contig64.65	K11423	SETD2, SET2; histone-lysine N-methyltransferase SETD2 [EC:2.1.1.43]
evm.model.Contig64.47	K11423	SETD2, SET2; histone-lysine N-methyltransferase SETD2 [EC:2.1.1.43]
evm.model.Contig71.597	K19199	SETD3; histone-lysine N-methyltransferase SETD3 [EC:2.1.1.43]
evm.model.Contig69.481	K11428	SETD8; histone-lysine N-methyltransferase SETD8 [EC:2.1.1.43]
evm.model.Contig52.241	K11421	SETDB1; histone-lysine N-methyltransferase SETDB1 [EC:2.1.1.43]
evm.model.Contig52.36	K11433	SETMAR; histone-lysine N-methyltransferase SETMAR [EC:2.1.1.43]
evm.model.Contig75.166	K11429	SUV420H; histone-lysine N-methyltransferase SUV420H [EC:2.1.1.43]
evm.model.Contig82.182	K11430	EZH2; histone-lysine N-methyltransferase EZH2 [EC:2.1.1.43]
evm.model.Contig71.1338	K18826	CAMKMT; calmodulin-lysine N-methyltransferase [EC:2.1.1.60]
evm.model.Contig62.130	K00128	ALDH; aldehyde dehydrogenase (NAD+) [EC:1.2.1.3]
evm.model.Contig63.220	K00128	ALDH; aldehyde dehydrogenase (NAD+) [EC:1.2.1.3]
evm.model.Contig112.40	K00128	ALDH; aldehyde dehydrogenase (NAD+) [EC:1.2.1.3]
evm.model.Contig112.1	K00128	ALDH; aldehyde dehydrogenase (NAD+) [EC:1.2.1.3]
evm.model.Contig82.143	K00473	PLOD1; procollagen-lysine,2-oxoglutarate 5-dioxygenase 1 [EC:1.14.11.4]
evm.model.Contig82.144	K00473	PLOD1; procollagen-lysine,2-oxoglutarate 5-dioxygenase 1 [EC:1.14.11.4]
evm.model.Contig82.142	K13646	PLOD3; lysyl hydroxylase/galactosyltransferase/glucosyltransferase [EC:1.14.11.4 2.4.1.50 2.4.1.66]
evm.model.Contig91.15	K11703	GLT25D; collagen beta-1,O-galactosyltransferase [EC:2.4.1.50]
evm.model.Contig512.208	K11703	GLT25D; collagen beta-1,O-galactosyltransferase [EC:2.4.1.50]
Arginine biosynthesis [PATH:ko00220]
evm.model.Contig88.75	K01476	E3.5.3.1, rocF, arg; arginase [EC:3.5.3.1]
evm.model.Contig2.203	K01915	glnA, GLUL; glutamine synthetase [EC:6.3.1.2]
evm.model.Contig2.204	K01915	glnA, GLUL; glutamine synthetase [EC:6.3.1.2]
evm.model.Contig346.90	K00261	GLUD1_2, gdhA; glutamate dehydrogenase (NAD(P)+) [EC:1.4.1.3]
evm.model.Contig71.24	K14454	GOT1; aspartate aminotransferase, cytoplasmic [EC:2.6.1.1]
evm.model.Contig52.81.2	K14455	GOT2; aspartate aminotransferase, mitochondrial [EC:2.6.1.1]
evm.model.Contig96.211	K00814	GPT, ALT; alanine transaminase [EC:2.6.1.2]
evm.model.Contig60.110	K00814	GPT, ALT; alanine transaminase [EC:2.6.1.2]
evm.model.Contig64.51	K14677	ACY1; aminoacylase [EC:3.5.1.14]
Arginine and proline metabolism [PATH:ko00330]
evm.model.Contig96.153	K00797	speE, SRM; spermidine synthase [EC:2.5.1.16]
evm.model.Contig69.53	K01611	speD, AMD1; S-adenosylmethionine decarboxylase [EC:4.1.1.50]
evm.model.Contig62.147	K11182	AOC1, ABP1; diamine oxidase [EC:1.4.3.22]
evm.model.Contig51.499	K17839	PAO4, PAO3, PAO2; polyamine oxidase [EC:1.5.3.17 1.5.3.-]
evm.model.Contig62.130	K00128	ALDH; aldehyde dehydrogenase (NAD+) [EC:1.2.1.3]
evm.model.Contig63.220	K00128	ALDH; aldehyde dehydrogenase (NAD+) [EC:1.2.1.3]
evm.model.Contig112.40	K00128	ALDH; aldehyde dehydrogenase (NAD+) [EC:1.2.1.3]
evm.model.Contig112.1	K00128	ALDH; aldehyde dehydrogenase (NAD+) [EC:1.2.1.3]
evm.model.Contig2.98	K08660	CNDP2; cytosolic nonspecific dipeptidase [EC:3.4.13.18]
evm.model.Contig88.75	K01476	E3.5.3.1, rocF, arg; arginase [EC:3.5.3.1]
evm.model.Contig69.474	K00819	rocD, OAT; ornithine--oxo-acid transaminase [EC:2.6.1.13]
evm.model.Contig69.473	K00819	rocD, OAT; ornithine--oxo-acid transaminase [EC:2.6.1.13]
evm.model.Contig51.551	K00286	proC; pyrroline-5-carboxylate reductase [EC:1.5.1.2]
evm.model.Contig71.101	K00318	PRODH, fadM, putB; proline dehydrogenase [EC:1.5.5.2]
evm.model.Contig71.710	K00294	E1.2.1.88; 1-pyrroline-5-carboxylate dehydrogenase [EC:1.2.1.88]
evm.model.Contig52.72	K11142	LAP3; cytosol aminopeptidase [EC:3.4.11.1 3.4.11.5]
evm.model.Contig64.2	K00472	P4HA; prolyl 4-hydroxylase [EC:1.14.11.2]
evm.model.Contig62.1	K00472	P4HA; prolyl 4-hydroxylase [EC:1.14.11.2]
evm.model.Contig71.1166	K11394	PRODH2; hydroxyproline dehydrogenase [EC:1.5.5.3]
evm.model.Contig71.24	K14454	GOT1; aspartate aminotransferase, cytoplasmic [EC:2.6.1.1]
evm.model.Contig52.81.2	K14455	GOT2; aspartate aminotransferase, mitochondrial [EC:2.6.1.1]
Histidine metabolism [PATH:ko00340]
evm.model.Contig69.426	K01468	hutI, AMDHD1; imidazolonepropionase [EC:3.5.2.7]
evm.model.Contig62.147	K11182	AOC1, ABP1; diamine oxidase [EC:1.4.3.22]
evm.model.Contig62.130	K00128	ALDH; aldehyde dehydrogenase (NAD+) [EC:1.2.1.3]
evm.model.Contig63.220	K00128	ALDH; aldehyde dehydrogenase (NAD+) [EC:1.2.1.3]
evm.model.Contig112.40	K00128	ALDH; aldehyde dehydrogenase (NAD+) [EC:1.2.1.3]
evm.model.Contig112.1	K00128	ALDH; aldehyde dehydrogenase (NAD+) [EC:1.2.1.3]
evm.model.Contig346.31	K00129	E1.2.1.5; aldehyde dehydrogenase (NAD(P)+) [EC:1.2.1.5]
evm.model.Contig52.74	K19787	CARNMT1; carnosine N-methyltransferase [EC:2.1.1.22]
evm.model.Contig2.98	K08660	CNDP2; cytosolic nonspecific dipeptidase [EC:3.4.13.18]
Tyrosine metabolism [PATH:ko00350]
evm.model.Contig71.24	K14454	GOT1; aspartate aminotransferase, cytoplasmic [EC:2.6.1.1]
evm.model.Contig52.81.2	K14455	GOT2; aspartate aminotransferase, mitochondrial [EC:2.6.1.1]
evm.model.Contig52.264	K01593	DDC, TDC; aromatic-L-amino-acid/L-tryptophan decarboxylase [EC:4.1.1.28 4.1.1.105]
evm.model.Contig346.31	K00129	E1.2.1.5; aldehyde dehydrogenase (NAD(P)+) [EC:1.2.1.5]
Phenylalanine metabolism [PATH:ko00360]
evm.model.Contig52.264	K01593	DDC, TDC; aromatic-L-amino-acid/L-tryptophan decarboxylase [EC:4.1.1.28 4.1.1.105]
evm.model.Contig346.31	K00129	E1.2.1.5; aldehyde dehydrogenase (NAD(P)+) [EC:1.2.1.5]
evm.model.Contig71.24	K14454	GOT1; aspartate aminotransferase, cytoplasmic [EC:2.6.1.1]
evm.model.Contig52.81.2	K14455	GOT2; aspartate aminotransferase, mitochondrial [EC:2.6.1.1]
Tryptophan metabolism [PATH:ko00380]
evm.model.Contig346.79	K00463	IDO, INDO; indoleamine 2,3-dioxygenase [EC:1.13.11.52]
evm.model.Contig2.231.1	K01556	KYNU, kynU; kynureninase [EC:3.7.1.3]
evm.model.Contig92.144	K01556	KYNU, kynU; kynureninase [EC:3.7.1.3]
evm.model.Contig71.607	K00658	DLST, sucB; 2-oxoglutarate dehydrogenase E2 component (dihydrolipoamide succinyltransferase) [EC:2.3.1.61]
evm.model.Contig71.604	K00658	DLST, sucB; 2-oxoglutarate dehydrogenase E2 component (dihydrolipoamide succinyltransferase) [EC:2.3.1.61]
evm.model.Contig71.411	K00382	DLD, lpd, pdhD; dihydrolipoamide dehydrogenase [EC:1.8.1.4]
evm.model.Contig82.436	K07511	ECHS1; enoyl-CoA hydratase [EC:4.2.1.17]
evm.model.Contig63.154	K00022	HADH; 3-hydroxyacyl-CoA dehydrogenase [EC:1.1.1.35]
evm.model.Contig2.229	K00626	E2.3.1.9, atoB; acetyl-CoA C-acetyltransferase [EC:2.3.1.9]
evm.model.Contig62.202	K00816	CCBL; kynurenine---oxoglutarate transaminase / cysteine-S-conjugate beta-lyase / glutamine---phenylpyruvate transaminase [EC:2.6.1.7 4.4.1.13 2.6.1.64]
evm.model.Contig67.26.1	K00502	TPH1_2; tryptophan 5-monooxygenase [EC:1.14.16.4]
evm.model.Contig52.264	K01593	DDC, TDC; aromatic-L-amino-acid/L-tryptophan decarboxylase [EC:4.1.1.28 4.1.1.105]
evm.model.Contig62.130	K00128	ALDH; aldehyde dehydrogenase (NAD+) [EC:1.2.1.3]
evm.model.Contig63.220	K00128	ALDH; aldehyde dehydrogenase (NAD+) [EC:1.2.1.3]
evm.model.Contig112.40	K00128	ALDH; aldehyde dehydrogenase (NAD+) [EC:1.2.1.3]
evm.model.Contig62.130	K00128	ALDH; aldehyde dehydrogenase (NAD+) [EC:1.2.1.3]
evm.model.Contig63.220	K00128	ALDH; aldehyde dehydrogenase (NAD+) [EC:1.2.1.3]
evm.model.Contig112.40	K00128	ALDH; aldehyde dehydrogenase (NAD+) [EC:1.2.1.3]
evm.model.Contig112.1	K00128	ALDH; aldehyde dehydrogenase (NAD+) [EC:1.2.1.3]
evm.model.Contig62.147	K11182	AOC1, ABP1; diamine oxidase [EC:1.4.3.22]
Phenylalanine, tyrosine and tryptophan biosynthesis [PATH:ko00400]
evm.model.Contig71.24	K14454	GOT1; aspartate aminotransferase, cytoplasmic [EC:2.6.1.1]
evm.model.Contig52.81.2	K14455	GOT2; aspartate aminotransferase, mitochondrial [EC:2.6.1.1]

## Sheet: Supplementary Table 11
S12. Lipid transporters and lipid binding proteins
Gene ID	Annotation	Head & neck	immature	mature	gravid
ABC		(FPKM)
evm.model.Contig61.190	ATP-binding cassette sub-family A member 1-like	2419	1922	2607	1618
evm.model.Contig92.153.1	ATP-binding cassette sub-family G member 1-like	243	290	160	86
APOA1BP
evm.model.Contig92.148.1	apolipoprotein A I binding protein	3559	3320	4150	3614
CD36
evm.model.Contig63.207	CD36 molecule (thrombospondin receptor)	2	0	21	43
evm.model.Contig1.83	CD36 class B scavenger receptor	269	252	459	363
evm.model.Contig1.82	CD36 class B scavenger receptor	1959	1890	9402	10382
FATP
evm.model.Contig82.489	long chain fatty acid transport protein 4	1515	1109	1344	2196
SLC
evm.model.Contig52.168	Solute carrier family 10 member 6	307	397	1371	1327
evm.model.Contig51.9	solute carrier family 6 (neurotransmitter transporter, GABA)	6	6	18	3280
evm.model.Contig52.266	solute carrier family 5 (sodium/myo-inositol cotransporter), member 3	649	606	430	428
evm.model.Contig52.169	solute carrier family 10 (sodium/bile acid cotransporter), member 3/5	88	79	170	139
LRP
evm.model.Contig71.242	low density lipoprotein receptor protein	1611	1446	1371	1403
evm.model.Contig82.205	low-density lipoprotein receptor-related protein 2-like	998	760	443	349
evm.model.Contig69.29.4	low-density lipoprotein receptor-related protein 1B	1256	1221	356	297
evm.model.Contig75.85.6	Low density lipoprotein receptor, class A, cysteine rich	446	379	476	246
NPC
evm.model.Contig71.1418	Niemann-Pick C1 protein	1725	1654	1989	1809
evm.model.Contig82.598	Niemann Pick C2 protein	3433	3267	5052	5447
PITP
evm.model.Contig70.145	Membrane-associated phosphatidylinositol transfer protein 2	1618	1780	2046	2479
evm.model.Contig75.72	Phosphatidylinositol transfer protein alpha isoform	7646	7383	9620	6807
evm.model.Contig92.120.2	Phosphatidylinositol transfer protein beta isoform	103	88	63	34
evm.model.Contig92.123	prosaposin a preproprotein	14295	14951	12654	13104
evm.model.Contig82.501	phospholipid transporting ATPase IF	1102	818	1325	1504
evm.model.Contig52.525	phospholipid transporting ATPase IIB	4016	3758	5742	5964
evm.model.Contig61.137.1	phospholipid translocating ATPase	1859	1179	2036	1051
evm.model.Contig82.502	phospholipid transporting ATPase IF	34	26	86	14
evm.model.Contig92.75.1	phospholipid transporting ATPase VA	493	436	394	270
evm.model.Contig69.352	phospholipid-translocating ATPase activity	1062	1188	2704	1889
evm.model.Contig61.156	phosphatidylinositol-binding clathrin assembly protein	153	127	126	62
FABP
evm.model.Contig51.48.1	fatty acid binding protein, adipocyte	1249	682	234	156	subfamily IV
evm.model.Contig51.50.1	brain type fatty acid binding protein	1169	1121	576	1991
evm.model.Contig62.107	fatty acid binding protein 2	577	839	13319	11392	subfamily III
evm.model.Contig62.108	fatty acid binding protein 2	210	212	12761	8278
evm.model.Contig62.109	fatty acid binding protein 2	281	441	12611	12792
evm.model.Contig62.111	fatty acid binding protein 2	55	30	6148	29798
evm.model.Contig62.112	fatty acid binding protein 2	280	273	7951	36855
evm.model.Contig62.100	fatty acid binding protein	32	44	179	33	subfamily II
evm.model.Contig62.206	fatty acid binding protein	6972	6871	5244	2653
HSPG2
evm.model.Contig82.433	Basement membrane-specific heparan sulfate proteoglycan core protein	22129	29006	41202	54842
evm.model.Contig71.1174	basement membrane specific heparan sulfate	31437	39439	63254	36342
other
evm.model.Contig71.194	SEC14-like protein 2	1481	1672	3206	3331
evm.model.Contig63.146	sterol O acyltransferase 1	480	424	3528	449
evm.model.Contig69.691	lysosome membrane protein 2-like	1578	1516	1084	488
evm.model.Contig71.348	y+l amino acid transporter 2	1593	1291	2820	3333
evm.model.Contig82.230	antigen (A)	527	464	443	111
evm.model.Contig96.370	far upstream element-binding protein 1-like	3651	2949	5659	6365
evm.model.Contig71.1160	microsomal triglyceride transfer protein large	1361	1285	864	565
evm.model.Contig112.19	mitochondrial translation elongation factor Tu	0	0	0	0

## Sheet: Supplementary Table 14
S16.The reproductive stem cell marker genes identified in each species
	S.mediterranea	S.mansoni	S.japonicum	C. sinensis	F.hepatica	M.expansa	E.multilocularis	H.microstoma	E.granulosus	T.saginata	D.latum	C.elegans	D.melanogaster	D.rerio	X.laevis	H.sapiens	O.aries	B.taurus
Nanos	NA	Smp_051920.1	Sjp_0060520	csin101669	D915_12451	evm.model.Contig71.716	EmuJ_000606200.1	HmN_000753700.1	EgrG_000861500	TSAs00028g04559m00001	gene_DILT_0000356801	NP_496101.1	NP_476658.1	rna20482	XP_018098155.1	NP_001025032.1	ENSOART00000008756.1	NP_001268833.1
		Smp_055740.1	Sjp_0131790				EmuJ_000861500.1		EgrG_000606200	TSAs00014g02968m00001		NP_496358.1		rna38922	XP_018080951.1	NP_955631.1	ENSOART00000012467.1	XP_005225853.2
														rna2152	XP_018107247.1	NP_001092092.1	ENSOART00000000616.1
															XP_018080964.1
															NP_001081503.1
															XP_018095144.1
Pumilio	mk4.000204.05	Smp_098450	Sjp_0002200	csin106602	D915_06363	evm.model.Contig489.35	EmuJ_000166400	HmN_000758500.1	EgrG_000450400	TSAs00010g02523m00001	gene:DILT_0000537701	NP_495216.1	NP_610276.1	rna50762	XP_018121449.1	XP_011531023.1	ENSOART00000002044.1	XP_005202999.1
	mk4.009951.00	Smp_155000	Sjp_0002210	csin109760	D915_01799	evm.model.Contig71.399	EmuJ_000450400	HmN_000516200.1	EgrG_000878100	TSAs00014g03087m00001	gene:DILT_0000768601	NP_502212.2	NP_731314.1	rna50315	XP_018117082.1	NP_001018494.1	ENSOART00000014504.1	XP_005213153.1
		Smp_180910	Sjp_0043570	csin109992	D915_06160	evm.model.Contig82.8	EmuJ_000878100	HmN_000125500.1	EgrG_000166400	TSAs00076g07845m00001	gene:DILT_0001176501	NP_741425.1	NP_523429.1	rna31496	NP_001081119.1	NP_055693.4	ENSOART00000018765.1	XP_010806156.1
			Sjp_0104470									NP_508980.2			XP_018101890.1
			Sjp_0073160									NP_500820.1			XP_018097099.1
												NP_502606.1			NP_001082440.1
												NP_495220.1
												NP_495523.3
												NP_496773.1
												NP_496178.1
AGO	mk4.008596.01	Smp_198380	Sjp_0044720	csin112397	D915_04558	evm.model.Contig60.218	EmuJ_000346200	HmN_000658200	EgrG_000346200	TSAs00098g08522m00001	NA	NP_502217.1	NP_725342.1	rna44604	XP_018104987.1	XP_005270632.1	ENSOART00000004094.1	XP_024840986.1
												NP_001257239.1		rna44606	NP_001089574.1	NP_001304051.1	ENSOART00000021311.1	NP_001304116.1
												NP_871992.1		rna49149	XP_018079474.1	XP_011515270.2	ENSOART00000021337.1	XP_002686598.2
												NP_499191.1		rna50179	XP_018102171.1	NP_060099.2	ENSOART00000021353.1
												NP_492643.2		rna50448	XP_018102173.1
															XP_018104989.1
															NP_001086988.1
Piwi	mk4.002396.00	NA	NA	NA	NA	NA	NA	NA	NA	NA	NA	NP_492121.1	NP_001036627.2	rna18196	XP_018104149.1	NP_001008496.2	ENSOART00000010465.1	XP_015328077.2
	mk4.001991.01												NP_476734.1	rna28340	XP_018117962.1	XP_011537305.1	ENSOART00000017719.1	XP_015330089.1
	mk4.010770.02												NP_476875.1		XP_018103377.1	NP_001129193.1	ENSOART00000011268.1	NP_001302505.1
	mk4.003182.00														XP_018109004.1	NP_689644.2	ENSOART00000020126.1	NP_001306825.1
	mk4.000381.00															NP_004755.2
	mk4.001253.02
	mk4.000945.06
	mk4.003473.02
Group 4	mk4.000678.05	Smp_102690.1	Sjp_0103990	csin100735	D915_07567	evm.model.Contig64.119	EmuJ_000911700.1	HmN_000950000.1	EgrG_000739100	TSAs00034g05124m00001	gene_DILT_0000068601	NA	NA	NA	NA	NA	NA	NA
		Smp_179320.1	Sjp_0045200	csin108572		evm.model.Contig64.162	EmuJ_000911600.1	HmN_002103300.1	EgrG_000911700	TSAs00034g05121m00001
						evm.model.Contig64.161	EmuJ_000739100.1	HmN_000114300.1
PWWP	mk4.016608.00	Smp_105690.1	Sjp_0081240	csin105669	D915_11254	evm.model.Contig2.160	EmuJ_001023100.1	HmN_000076400.1	EgrG_001023100	TSAs00046g06118m00001	gene_DILT_0000621101	NP_491731.2	NP_610795.1	rna37132	XP_018111288.1	XP_024308102.1	ENSOART00000014375.1	NP_001069063.2
	mk4.001693.03	Smp_125050.1	Sjp_0073290	csin108720	D915_10041	evm.model.Contig69.701	EmuJ_001196900.1	HmN_000195300.1	EgrG_000897900	TSAs00006g01784m00001	gene_DILT_0000729401		NP_573387.1	rna69149	NP_001084939.1	XP_024309509.1	ENSOART00000015250.1	NP_001070321.1
	mk4.000289.04	Smp_125340.1	Sjp_0026440	csin112319	D915_09386	evm.model.Contig75.292	EmuJ_001010500.1	HmN_000383500.1	EgrG_001010500	TSAs00002g00905m00001	gene_DILT_0000572901		NP_001286155.1	rna56817	XP_018110497.1	NP_001124336.1	ENSOART00000017946.1	XP_024849518.1
	mk4.001604.04	Smp_246920.1	Sjp_0055770	csin103180	D915_11253	evm.model.Contig69.653	EmuJ_000897900.1	HmN_000359300.1	EgrG_000955500	TSAs00067g07404m00001			NP_733239.1	rna38664	XP_018094829.1	NP_612641.2	ENSOART00000018491.1	NP_001069324.2
	mk4.001291.04	Smp_041750.1	Sjp_0073280	csin106680	D915_09292	evm.model.Contig4.15	EmuJ_000955500.1	HmN_000431200.1	EgrG_001196900	TSAs00003g01074m00001			NP_001263099.1	rna33667	XP_018106438.1	NP_008823.1	ENSOART00000004183.1	XP_010809695.2
	mk4.008937.00	Smp_344680.1	Sjp_0000720		D915_13295	evm.model.Contig71.952		HmN_000328700.1		TSAs00015g03173m00001			NP_001188767.1	rna57740	NP_001088160.1	NP_071900.2	ENSOART00000017597.1	XP_015330920.1
	mk4.000316.02	Smp_307060.1	Sjp_0112010			evm.model.Contig71.1137		HmN_002009000.1		TSAs00787g12194m00001			NP_650323.2	rna46277	XP_018080645.1	XP_005260413.1	ENSOART00000010315.1	NP_861529.2
	mk4.000626.01		Sjp_0015750					HmN_000567100.1					NP_001262888.1	rna54886	XP_018104743.1	XP_011509772.1	ENSOART00000005110.1	XP_005208993.2
	mk4.010046.00													rna72473	XP_018109392.1	NP_001121689.1	ENSOART00000001552.1	NP_001192556.1
														rna1105	XP_018121552.1	XP_006717722.1	ENSOART00000010561.1	NP_787026.1
														rna40283	NP_001170911.1	XP_016884205.1	ENSOART00000019914.1	XP_002696942.2
														rna72947	XP_018114651.1	NP_075447.1	ENSOART00000015908.1	XP_005212721.2
														rna33963	XP_018082854.1	XP_006720617.1	ENSOART00000014263.1	XP_024851054.1
														rna57976	XP_018083479.1	NP_001035522.1	ENSOART00000005493.1	NP_001193405.1
														rna72150	XP_018109061.1	XP_016859015.1	ENSOART00000004547.1	NP_001001136.2
														rna74366	XP_018122641.1	XP_011511859.1	ENSOART00000021350.1	XP_024850834.1
														rna52524	XP_018110500.1	XP_006716099.1	ENSOART00000006862.1	NP_001178297.1
														rna59295	XP_018090406.1	XP_016879275.2	ENSOART00000017079.1	XP_024848603.1
														rna7140	XP_018108625.1	XP_005252416.1		XP_024854130.1
														rna38584	XP_018099020.1	NP_056510.2		XP_010815806.1
														rna63987	XP_018107730.1	XP_024308587.1		NP_001035658.2
														rna9919	XP_018117667.1			XP_005214502.1
														rna69684	NP_001085222.1
														rna27283	XP_018124521.1
														rna26657	NP_001082534.1
														rna60289	NP_001085132.1
														rna54656	XP_018110874.1
														rna65921	NP_001089247.1
														rna59301	XP_018110381.1
														rna62142	XP_018111598.1
														rna31696	XP_018092164.1
															XP_018116929.1
															XP_018105077.1
CHROMO	mk4.016757.00	Smp_027300.1	Sjp_0014930	csin103620	D915_11919	evm.model.Contig51.417	EmuJ_000830000.1	HmN_002138300.1	EgrG_000492600	TSAs00016g03309m00001	gene_DILT_0001376401	NP_500828.1	NP_001245851.1	rna3543	XP_018080303.1	XP_024304570.1	ENSOART00000014104.1	XP_024856393.1
	mk4.014198.00	Smp_078280.1	Sjp_0000710	csin110463	D915_11793	evm.model.Contig52.434	EmuJ_000199100.1	HmN_000782900.1	EgrG_000830000	TSAs00005g01567m00001	gene_DILT_0000970601	NP_510140.1	NP_611240.1	rna6165	NP_001080949.1	NP_004816.1	ENSOART00000019432.1	NP_001094668.1
	mk4.014911.00	Smp_130470.1	Sjp_0019280	csin100545	D915_09920	evm.model.Contig71.298	EmuJ_000512800.1	HmN_000201800.1	EgrG_000199100	TSAs00025g04256m00001	gene_DILT_0000361501	NP_491994.2	NP_476755.1	rna21741	NP_001091337.1	XP_011523684.1	ENSOART00000000076.1	NP_001178977.2
	mk4.011202.01	Smp_149240.1	Sjp_0083270	csin109559	D915_04854	evm.model.Contig71.419	EmuJ_000492600.1	HmN_002145300.1	EgrG_000760900	TSAs00019g03672m00001	gene_DILT_0000632901	NP_498862.1	NP_573229.1	rna73403	NP_001081900.1	XP_005271923.1	ENSOART00000017621.1	XP_024857592.1
	mk4.000028.12	Smp_179650.1	Sjp_0015100	csin103715	D915_12824	evm.model.Contig79.14	EmuJ_000760900.1	HmN_000435300.1	EgrG_000512800	TSAs00001g00659m00001	gene_DILT_0000676601	NP_501231.1	NP_001246478.1	rna68219	XP_018079795.1	NP_001262.3	ENSOART00000013157.1	XP_024856504.1
	mk4.005953.00	Smp_144550.1	Sjp_0084950	csin111607		evm.model.Contig96.128	EmuJ_000174700.1	HmN_000585700.1	EgrG_000174700	TSAs00005g01459m00001	gene_DILT_0000966501	NP_491426.2	NP_524357.2	rna57103	XP_018123948.1	NP_056372.1	ENSOART00000008093.1	XP_010803873.1
	mk4.003381.01	Smp_041760.1	Sjp_0100410	csin104634		evm.model.Contig96.23	EmuJ_000195200.1	HmN_000435400.1	EgrG_000195200			NP_001022654.1	NP_001137761.1	rna6385	XP_018090250.1	NP_055107.3	ENSOART00000008809.1	XP_005220684.1
	mk4.024673.01	Smp_079650.1	Sjp_0025540			evm.model.Contig96.349		HmN_000394600.1				NP_504523.1	NP_649878.1	rna58954	XP_018116702.1	NP_003646.2	ENSOART00000013375.1	NP_001096564.1
		Smp_346320.2	Sjp_0006120					HmN_002233200.1				NP_495224.2	NP_608842.1	rna65573	XP_018103578.1	XP_005256484.1	ENSOART00000011273.1	XP_005213882.1
								HmN_000305600.1				NP_495652.1	NP_001014591.1	rna31199	XP_018093934.1	NP_004815.3	ENSOART00000008080.1	XP_024839446.1
								HmN_000514100.1				NP_510199.1	NP_001245586.1	rna35810	XP_018114318.1	NP_001120793.1	ENSOART00000017859.1	NP_001179547.1
								HmN_001000100.1					NP_651093.1	rna66741	XP_018079241.1	NP_001164100.1	ENSOART00000021394.1	NP_001157257.1
													NP_001162985.1	rna74279	XP_018119981.1	XP_016869101.1	ENSOART00000021339.1	XP_010812842.1
													NP_536794.1	rna23070	XP_018115959.1	XP_011521168.1	ENSOART00000002877.1	XP_024832538.1
													NP_524199.1	rna48811	XP_018103035.1	NP_001001722.1	ENSOART00000019231.1	NP_001039729.1
													NP_730763.2	rna24206	XP_018083446.1	XP_011533426.1	ENSOART00000017698.1	XP_024836512.1
													NP_649111.1	rna27452	XP_018122357.1	NP_065700.1	ENSOART00000010942.1	XP_024853122.1
														rna5769	XP_018105792.1	NP_009207.2	ENSOART00000014621.1	NP_001180142.1
														rna35400	NP_001084892.1	NP_001180353.1	ENSOART00000002812.1	XP_010814944.2
														rna69398	XP_018123245.1	NP_001120700.1	ENSOART00000006094.1	XP_005210243.1
														rna6164	XP_018111223.1	XP_005256226.1	ENSOART00000015558.1	NP_001192522.1
														rna47703	XP_018113371.1	XP_006724237.1	ENSOART00000017580.1	NP_001071330.1
														rna69269	XP_018115302.1	NP_001003895.1	ENSOART00000019826.1
														rna6418	XP_018095196.1	XP_016883588.1	ENSOART00000007947.1
														rna67557	XP_018121885.1	NP_001269095.1	ENSOART00000018268.1
														rna25039	XP_018092975.1	NP_004671.1
														rna29521	XP_018103231.1
														rna72285	XP_018082788.1
														rna43801	XP_018099434.1
														rna3441	XP_018108733.1
														rna73729	XP_018090739.1
														rna43221	XP_018089213.1
														rna27291	XP_018110093.1
														rna70556	XP_018109290.1
														rna6446	XP_018088864.1
														rna25915	NP_001080767.1
														rna49361	NP_001084739.1
														rna34069	XP_018093836.1
														rna4276	XP_018124934.1
														rna65189	XP_018116706.1
															XP_018081508.1
															XP_018099829.1
															XP_018113324.1
															XP_018120270.1
															NP_001088074.1
MBT	mk4.005320.00	Smp_006250.2	Sjp_0101820	csin100700	D915_00013	evm.model.Contig82.116	EmuJ_000978600.1	HmN_000311300.1	EgrG_000446200	TSAs00010g02491m00001	NA	NP_001122501.1	NP_001137821.1	rna62855	XP_018108238.1	XP_011532127.1	ENSOART00000000491.1	NP_001069078.1
	mk4.014512.00	Smp_159100.4	Sjp_0110750	csin106147	D915_14283	evm.model.Contig70.315	EmuJ_000446200.1	HmN_000741500.1	EgrG_000978600_	TSAs00065g07285m00001	NA	NP_001122542.1	NP_731385.1	rna57545	NP_001083196.1	XP_016884709.1	ENSOART00000014859.1	NP_001179915.1
	mk4.020693.01	Smp_074050.1	Sjp_0129040	csin107761	D915_03392								NP_733209.1	rna74289	XP_018114397.1	XP_011523224.1	ENSOART00000014628.1	XP_005228452.1
	mk4.023598.00		Sjp_0035090		D915_14282									rna69079	XP_018111200.1	XP_006715639.1	ENSOART00000014993.1	XP_024838376.1
	mk4.023947.00				D915_09755									rna33656	XP_018100662.1	NP_115479.4	ENSOART00000019685.1	XP_024835703.1
														rna60846	XP_018116766.1	XP_011539334.1	ENSOART00000022161.1	XP_024857032.1
														rna9840	XP_018093897.1	XP_011524059.1	ENSOART00000003113.1	XP_024852403.1
														rna43984	XP_018114259.1	NP_001025051.1	ENSOART00000003445.1	XP_024856428.1
														rna36008	XP_018103950.1	NP_113676.2
														rna43559	XP_018103964.1
														rna69456	XP_018102374.1
														rna70601	XP_018089775.1
														rna34104
														rna50628
														rna35410
Tudor	mk4.000139.11	Smp_341630.1	Sjp_0026450		D915_00643	evm.model.Contig70.262.1	EmuJ_000984500.1	HmN_000122200.1	EgrG_000984500	TSAs00047g06183m00001	gene_DILT_0001806801	NP_492009.1	NP_726992.2	rna32499	XP_018117219.1	XP_016855611.1	ENSOART00000015939.1	XP_024855533.1
	mk4.000017.18						EmuJ_000478900.1	HmN_000234000.1	EgrG_000478900			NP_492269.2	NP_650735.3	rna36009	NP_001086019.1	XP_011507455.1	ENSOART00000021211.1	NP_001179259.1
	mk4.000399.10							HmN_000184100.1				NP_741190.1	NP_651092.1	rna52302	XP_018105829.1	XP_011533457.1	ENSOART00000014087.1	XP_002691915.3
	mk4.003852.01							HmN_000122300.1				NP_001021188.2	NP_572214.2	rna70680	XP_018105197.1	NP_001010870.1	ENSOART00000011863.1
	mk4.002049.01											NP_501230.1	NP_476773.1	rna25948	XP_018119539.1	XP_005257766.1	ENSOART00000022936.1
	mk4.001005.00											NP_500199.2	NP_611103.2	rna69457	XP_018121455.1	XP_011531514.1
												NP_741669.2	NP_001245959.1	rna68831	NP_001089292.1
													NP_722773.1	rna52061	XP_018102485.1
														rna45009
														rna62491
														rna41792
Dicer	mk4.001736.00	Smp_169750.1	Sjp_0069770	csin111519	D915_11019	evm.model.Contig64.74	EmuJ_000085200.1	HmN_002204100.1	EgrG_000181800	TSAs00260g10327m00001	gene_DILT_0001157201	NP_498761.2	NP_524453.1	rna74570	XP_018085951.1	XP_016876610.1	ENSOART00000016829.1	XP_010815510.1
						evm.model.Contig52.417	EmuJ_000180900.1	HmN_000252400.1	EgrG_000085200	TSAs00043g05926m00001			NP_523778.2	rna45484	NP_001163918.1
							EmuJ_000181800.1			TSAs00054g06700m00001
Drosha	mk4.000125.07	Smp_142510.2	Sjp_0048900	csin101707	D915_15126	evm.model.Contig71.1280	EmuJ_001182900.1	HmN_000061600.1	EgrG_001182900	TSAs00026g04331m00001	gene_DILT_0000505401	NP_492599.1	NP_477436.1	rna35171	XP 018123193.1	XP_024301801.1	ENSOART00000013625.1	XP_010815134.1
	mk4.063273.00									TSAs00026g04332m00001	gene_DILT_0000547301				XP_018124979.1
Vasa	mk4.009251.00	NA	NA	NA	NA	NA	NA	NA	NA	NA	NA	NA	NP_001303322.1	rna31226	XP_018089188.1	XP_024301887.1	ENSOART00000008327.1	NP_001007820.1
															XP_018096464.1
PL10	mk4.000039.11	Smp_033710.1	Sjp_0101220	csin110120	NA	evm.model.Contig51.208	EmuJ_000098400.1	HmN_000797000.1	EgrG_000098400	TSAs00026g04334m00001	NA	NP_001021793.1	NP_001262379.1	rna23320	NP_001080283.1	NP_001347.3	ENSOART00000002644.1	NP_001179891.1
	mk4.001067.00	Smp_068440.1		csin103532			EmuJ_001183300.1	HmN_000061900.1				NP_001254859.1		rna30163	NP_001095245.1	NP_004651.2
